# Supplementary material for: Annotated type catalogue of the Amphibulimidae (Mollusca, Gastropoda, Orthalicoidea) in the Natural History Museum, London
Source: Zookeys. 2011 Oct 19;(138):1–52. doi: 10.3897/zookeys.138.1847 (PMC3208519; doi:10.3897/zookeys.138.1847)
Supplement: XML Treatment for Bulimus adoptus [file zookeys.138.1847-treatment1.xml]

<!DOCTYPE tp:taxon-treatment
  PUBLIC "-//TaxonX//DTD Taxonomic Treatment Publishing DTD v0 20100105//EN" "tax-treatment-NSO.dtd">
<tp:taxon-treatment xmlns:tp="http://www.plazi.org/taxpub"><tp:treatment-meta><mixed-citation publication-type="journal"><person-group><name><surname>Breure</surname><given-names>Abraham S.H.</given-names></name><name><surname>Ablett</surname><given-names>Jonathan D.</given-names></name></person-group><article-title>Annotated type catalogue of the Amphibulimidae (Mollusca, Gastropoda, Orthalicoidea) in the Natural History Museum, London</article-title><source>Zookeys</source><day>19</day><month>10</month><year>2011</year><volume>2011</volume><issue>138</issue><fpage>1</fpage><lpage>52</lpage><pub-id pub-id-type="doi">10.3897/zookeys.138.1847</pub-id></mixed-citation></tp:treatment-meta><tp:nomenclature><tp:taxon-name>
                            <tp:taxon-name-part taxon-name-part-type="genus">Bulimus</tp:taxon-name-part>
                            <tp:taxon-name-part taxon-name-part-type="species">adoptus</tp:taxon-name-part>
                        <object-id xmlns:xlink="http://www.w3.org/1999/xlink" xlink:type="simple">http://species-id.net/wiki/Bulimus_adoptus</object-id>
                        </tp:taxon-name><tp:taxon-authority>Reeve, 1849</tp:taxon-authority><xref ref-type="fig" rid="F7">Figs 7A–B, 7i</xref><tp:nomenclature-citation-list><tp:nomenclature-citation><tp:taxon-name>Bulimus adoptus</tp:taxon-name><comment><xref ref-type="bibr" rid="B78">Reeve 1849 [1848–1850]</xref>: pl. 82 fig. 608.</comment></tp:nomenclature-citation></tp:nomenclature-citation-list></tp:nomenclature><tp:treatment-sec sec-type="Type locality"><title>Type locality.</title><p>“Banks of the Orinoco”.</p></tp:treatment-sec><tp:treatment-sec sec-type="Label"><title>Label. </title><p>“Venezuela”. M.C. label type V.</p></tp:treatment-sec><tp:treatment-sec sec-type="Dimensions"><title>Dimensions. </title><p>Not given; lectotype H 83.3, D 42.8, W 5.6.</p></tp:treatment-sec><tp:treatment-sec sec-type="Type material"><title>Type material.</title><p>NHM 20100517.1–3, lectotype and two paralectotypes (Cuming coll.).</p></tp:treatment-sec><tp:treatment-sec sec-type="Remarks"><title>Remarks. </title><p>The specimen figured by Reeve has been traced in the collection and is here designated lectotype (design. n.). The specimen has been damaged several times during life-time and the shell is slightly deformed. The synonymisation of this taxon with <italic><tp:taxon-name>Dryptus funckii</tp:taxon-name></italic> (Nyst, 1843) by <xref ref-type="bibr" rid="B75">Pilsbry (1895 [1895–1896])</xref> is here tentatively retained.</p></tp:treatment-sec><tp:treatment-sec sec-type="Current systematic position"><title>Current systematic position.</title><p><tp:taxon-name>Amphibulimidae</tp:taxon-name>, <italic><tp:taxon-name>Dryptus funckii</tp:taxon-name></italic> (Nyst, 1843).</p></tp:treatment-sec><tp:treatment-sec><!--Section generated to contain objects referenced in tp:taxon-treatment.--><fig id="F7" position="float" orientation="portrait"><label>Figure 7.</label><caption><p><italic><tp:taxon-name>Dryptus</tp:taxon-name></italic> species. <bold>A–B, i</bold> <italic><tp:taxon-name>Dryptus marmoratus</tp:taxon-name></italic> (Dunker, 1844), lectotype of <italic><tp:taxon-name>Bulimus adoptus</tp:taxon-name></italic> Reeve, 1849 NHM 20100517 (H = 83.3) <bold>C–D, ii</bold> <italic><tp:taxon-name>Dryptus gueirini</tp:taxon-name></italic> (Pfeiffer, 1846), lectotype NHM 1975272 (H = 41.0).</p></caption><graphic xmlns:xlink="http://www.w3.org/1999/xlink" xlink:href="ZooKeys-138-001-g007.jpg" position="float" orientation="portrait" xlink:type="simple"/></fig></tp:treatment-sec><ref-list><ref id="B78"><mixed-citation xmlns:xlink="http://www.w3.org/1999/xlink" xlink:type="simple"><person-group><name name-style="western"><surname>Reeve</surname><given-names>LA</given-names></name></person-group> (<year>1848–1850</year>)<source> Conchologica iconica or illustrations of the shells of molluscous animals, 5. <italic>Bulimus</italic>: i-ix, 89 pls. + legend. Reeve, Benham and Reeve, London.</source></mixed-citation></ref><ref id="B75"><mixed-citation xmlns:xlink="http://www.w3.org/1999/xlink" xlink:type="simple"><person-group><name name-style="western"><surname>Pilsbry</surname><given-names>HA</given-names></name></person-group> (<year>1895–1896</year>)<source> American bulimi and bulimuli. <italic>Strophocheilus</italic>, <italic>Plekocheilus</italic>, <italic>Auris</italic>, <italic>Bulimulus</italic>. Manual of Conchology (2) 10: i–iv, 1–213.</source></mixed-citation></ref></ref-list></tp:taxon-treatment>
