# Supplementary material for: Annotated type catalogue of the Amphibulimidae (Mollusca, Gastropoda, Orthalicoidea) in the Natural History Museum, London
Source: Zookeys. 2011 Oct 19;(138):1–52. doi: 10.3897/zookeys.138.1847 (PMC3208519; doi:10.3897/zookeys.138.1847)
Supplement: XML Treatment for Strophocheilus (Eurytus) auriformis [file zookeys.138.1847-treatment3.xml]

<!DOCTYPE tp:taxon-treatment
  PUBLIC "-//TaxonX//DTD Taxonomic Treatment Publishing DTD v0 20100105//EN" "tax-treatment-NSO.dtd">
<tp:taxon-treatment xmlns:tp="http://www.plazi.org/taxpub"><tp:treatment-meta><mixed-citation publication-type="journal"><person-group><name><surname>Breure</surname><given-names>Abraham S.H.</given-names></name><name><surname>Ablett</surname><given-names>Jonathan D.</given-names></name></person-group><article-title>Annotated type catalogue of the Amphibulimidae (Mollusca, Gastropoda, Orthalicoidea) in the Natural History Museum, London</article-title><source>Zookeys</source><day>19</day><month>10</month><year>2011</year><volume>2011</volume><issue>138</issue><fpage>1</fpage><lpage>52</lpage><pub-id pub-id-type="doi">10.3897/zookeys.138.1847</pub-id></mixed-citation></tp:treatment-meta><tp:nomenclature><tp:taxon-name>
                            <tp:taxon-name-part taxon-name-part-type="genus">Strophocheilus</tp:taxon-name-part>
                            <tp:taxon-name-part taxon-name-part-type="subgenus"> (Eurytus) </tp:taxon-name-part>
                            <tp:taxon-name-part taxon-name-part-type="species">auriformis</tp:taxon-name-part>
                        <object-id xmlns:xlink="http://www.w3.org/1999/xlink" xlink:type="simple">http://species-id.net/wiki/Strophocheilus_auriformis</object-id>
                        </tp:taxon-name><tp:taxon-authority>da Costa, 1904</tp:taxon-authority><xref ref-type="fig" rid="F14">Figs 14A–C, 14i</xref><tp:nomenclature-citation-list><tp:nomenclature-citation><tp:taxon-name>Strophocheilus (Eurytus) auriformis</tp:taxon-name><comment><xref ref-type="bibr" rid="B25">da Costa 1904</xref>: 5, pl. 1 fig. 1.</comment></tp:nomenclature-citation><tp:nomenclature-citation><tp:taxon-name>Plekocheilus (Eurytus) auriformis</tp:taxon-name><comment> (da Costa); <xref ref-type="bibr" rid="B14">Breure 1979</xref>: 29.</comment></tp:nomenclature-citation></tp:nomenclature-citation-list></tp:nomenclature><tp:treatment-sec sec-type="Type locality"><title>Type locality. </title><p>“Bogotá, Colombia”.</p></tp:treatment-sec><tp:treatment-sec sec-type="Label"><title>Label. </title><p>“Bogata, Colombia”; in da Costa's handwriting.</p></tp:treatment-sec><tp:treatment-sec sec-type="Dimensions"><title>Dimensions. </title><p>“Long. 74, diam. 38 mm”; holotype H 74.0, D 38.6, W 5.1.</p></tp:treatment-sec><tp:treatment-sec sec-type="Type material"><title>Type material. </title><p>NHM 1907.11.21.112, holotype (coll. da Costa).</p></tp:treatment-sec><tp:treatment-sec sec-type="Remarks"><title>Remarks. </title><p><xref ref-type="bibr" rid="B26">Da Costa (1904)</xref> mentions that “only one specimen has been obtained”.</p></tp:treatment-sec><tp:treatment-sec sec-type="Current systematic position"><title>Current systematic position.</title><p><tp:taxon-name>Amphibulimidae</tp:taxon-name>, <italic><tp:taxon-name>Plekocheilus (Eurytus) auriformis</tp:taxon-name></italic> (da Costa, 1904).</p></tp:treatment-sec><tp:treatment-sec><!--Section generated to contain objects referenced in tp:taxon-treatment.--><fig id="F14" position="float" orientation="portrait"><label>Figure 14.</label><caption><p> <bold>A–C, i</bold> <italic><tp:taxon-name>Plekocheilus (Eurytus) auriformis</tp:taxon-name></italic> (da Costa, 1904), holotype NHM 1907.11.21.112 (H = 74.0) </p></caption><graphic xmlns:xlink="http://www.w3.org/1999/xlink" xlink:href="ZooKeys-138-001-g014.jpg" position="float" orientation="portrait" xlink:type="simple"/></fig></tp:treatment-sec><ref-list><ref id="B25"><mixed-citation xmlns:xlink="http://www.w3.org/1999/xlink" xlink:type="simple"><person-group><name name-style="western"><surname>da Costa</surname><given-names>SI</given-names></name></person-group> (<year>1898</year>)<article-title> Remarks on some species of <italic>Bulimulus</italic>, sect. <italic>Drymaeus</italic>, and descriptions of land shells from Bolivia, Ecuador and the U.S. of Colombia.</article-title><source>Proceedings of the Malacological Society of London </source><volume>3</volume>: <fpage>80</fpage>-<lpage>84</lpage>.</mixed-citation></ref><ref id="B14"><mixed-citation xmlns:xlink="http://www.w3.org/1999/xlink" xlink:type="simple"><person-group><name name-style="western"><surname>Breure</surname><given-names>ASH</given-names></name></person-group> (<year>1979</year>)<article-title> Systematics, phylogeny and zoogeography of Bulimulinae (Mollusca).</article-title><source>Zoologische Verhandelingen Leiden </source><volume>168</volume>: <fpage>1</fpage>-<lpage>215</lpage>.</mixed-citation></ref><ref id="B26"><mixed-citation xmlns:xlink="http://www.w3.org/1999/xlink" xlink:type="simple"><person-group><name name-style="western"><surname>da Costa</surname><given-names>SI</given-names></name></person-group> (<year>1904</year>)<article-title> Description of new species of land-shells from Central and South America.</article-title><source>Proceedings of the Malacological Society of London </source><volume>6</volume>: <fpage>5</fpage>-<lpage>6</lpage>.</mixed-citation></ref></ref-list></tp:taxon-treatment>
