# Supplementary material for: Annotated type catalogue of the Amphibulimidae (Mollusca, Gastropoda, Orthalicoidea) in the Natural History Museum, London
Source: Zookeys. 2011 Oct 19;(138):1–52. doi: 10.3897/zookeys.138.1847 (PMC3208519; doi:10.3897/zookeys.138.1847)
Supplement: XML Treatment for Strophocheilus (Eurytus) doliarius [file zookeys.138.1847-treatment11.xml]

<!DOCTYPE tp:taxon-treatment
  PUBLIC "-//TaxonX//DTD Taxonomic Treatment Publishing DTD v0 20100105//EN" "tax-treatment-NSO.dtd">
<tp:taxon-treatment xmlns:tp="http://www.plazi.org/taxpub"><tp:treatment-meta><mixed-citation publication-type="journal"><person-group><name><surname>Breure</surname><given-names>Abraham S.H.</given-names></name><name><surname>Ablett</surname><given-names>Jonathan D.</given-names></name></person-group><article-title>Annotated type catalogue of the Amphibulimidae (Mollusca, Gastropoda, Orthalicoidea) in the Natural History Museum, London</article-title><source>Zookeys</source><day>19</day><month>10</month><year>2011</year><volume>2011</volume><issue>138</issue><fpage>1</fpage><lpage>52</lpage><pub-id pub-id-type="doi">10.3897/zookeys.138.1847</pub-id></mixed-citation></tp:treatment-meta><tp:nomenclature><tp:taxon-name>
                            <tp:taxon-name-part taxon-name-part-type="genus">Strophocheilus</tp:taxon-name-part>
                            <tp:taxon-name-part taxon-name-part-type="subgenus"> (Eurytus) </tp:taxon-name-part>
                            <tp:taxon-name-part taxon-name-part-type="species">doliarius</tp:taxon-name-part>
                        <object-id xmlns:xlink="http://www.w3.org/1999/xlink" xlink:type="simple">http://species-id.net/wiki/Strophocheilus_(Eurytus)_doliarius</object-id>
                        </tp:taxon-name><tp:taxon-authority>da Costa, 1898</tp:taxon-authority><xref ref-type="fig" rid="F16">Figs 16D–E, 16ii</xref><tp:nomenclature-citation-list><tp:nomenclature-citation><tp:taxon-name>Strophocheilus (Eurytus) doliarius</tp:taxon-name><comment><xref ref-type="bibr" rid="B25">da Costa 1898</xref>: 84, fig. 1; <xref ref-type="bibr" rid="B57">Neubert and Janssen 2004</xref>: 208, pl. 1 fig. 1.</comment></tp:nomenclature-citation><tp:nomenclature-citation><tp:taxon-name>Plekocheilus (Eurytus) doliarius</tp:taxon-name><comment> (da Costa); <xref ref-type="bibr" rid="B14">Breure 1979</xref>: 30.</comment></tp:nomenclature-citation></tp:nomenclature-citation-list></tp:nomenclature><tp:treatment-sec sec-type="Type locality"><title>Type locality. </title><p>“Paramba, Ecuador”.</p><!--PageBreak--></tp:treatment-sec><tp:treatment-sec sec-type="Label"><title>Label. </title><p>“Paramba, Ecuador”, in da Costa's handwriting.</p></tp:treatment-sec><tp:treatment-sec sec-type="Dimensions"><title>Dimensions. </title><p>“Long. 58, diam. 41 mm”; lectotype H 58.0, D 41.5, W 4.6.</p></tp:treatment-sec><tp:treatment-sec sec-type="Type material"><title>Type material.</title><p>NHM 1907.11.21.117, lectotype (da Costa coll.).</p></tp:treatment-sec><tp:treatment-sec sec-type="Remarks"><title>Remarks. </title><p><xref ref-type="bibr" rid="B14">Breure (1979)</xref> considered this specimen a holotype. <xref ref-type="bibr" rid="B57">Neubert and Janssen (2004)</xref> have pointed out that this specimen should be considered a lectotype [Art. 74.6 ICZN], as da Costa did not state on how many specimens his descripotion was based, and addional material has been found in the SMF collection.</p></tp:treatment-sec><tp:treatment-sec sec-type="Current systematic position"><title>Current systematic position.</title><p><tp:taxon-name>Amphibulimidae</tp:taxon-name>, <italic><tp:taxon-name>Plekocheilus (Eurytus) doliarius</tp:taxon-name></italic> (da Costa, 1898).</p></tp:treatment-sec><tp:treatment-sec><!--Section generated to contain objects referenced in tp:taxon-treatment.--><fig id="F16" position="float" orientation="portrait"><label>Figure 16.</label><caption><p><italic><tp:taxon-name>Plekocheilus (Eurytus)</tp:taxon-name></italic> species. <bold>A–C, i</bold> <italic><tp:taxon-name>Plekocheilus (Eurytus) episcopalis episcopalis</tp:taxon-name></italic> (Pfeiffer, 1855), lectotype NHM 1953.11.30.1 (H = 58.0) <bold>D–E, ii</bold> <italic><tp:taxon-name>Plekocheilus (Eurytus) doliarius</tp:taxon-name></italic> (da Costa, 1898), lectotype NHM 1907.11.21.117 (H = 58.0).</p></caption><graphic xmlns:xlink="http://www.w3.org/1999/xlink" xlink:href="ZooKeys-138-001-g016.jpg" position="float" orientation="portrait" xlink:type="simple"/></fig></tp:treatment-sec><ref-list><ref id="B25"><mixed-citation xmlns:xlink="http://www.w3.org/1999/xlink" xlink:type="simple"><person-group><name name-style="western"><surname>da Costa</surname><given-names>SI</given-names></name></person-group> (<year>1898</year>)<article-title> Remarks on some species of <italic>Bulimulus</italic>, sect. <italic>Drymaeus</italic>, and descriptions of land shells from Bolivia, Ecuador and the U.S. of Colombia.</article-title><source>Proceedings of the Malacological Society of London </source><volume>3</volume>: <fpage>80</fpage>-<lpage>84</lpage>.</mixed-citation></ref><ref id="B57"><mixed-citation xmlns:xlink="http://www.w3.org/1999/xlink" xlink:type="simple"><person-group><name name-style="western"><surname>Neubert</surname><given-names>E</given-names></name><name name-style="western"><surname>Janssen</surname><given-names>R</given-names></name></person-group> (<year>2004</year>)<article-title> Die Typen und Typoide des Natur-Museums Senckenberg, 84: Mollusca: Gastropoda: Pulmonata: Orthalicoidea: Bulimulidae (2), Orthalicidae, Placostylidae.</article-title><source>Archiv für Molluskenkunde </source><volume>133</volume>: <fpage>193</fpage>-<lpage>297</lpage>.</mixed-citation></ref><ref id="B14"><mixed-citation xmlns:xlink="http://www.w3.org/1999/xlink" xlink:type="simple"><person-group><name name-style="western"><surname>Breure</surname><given-names>ASH</given-names></name></person-group> (<year>1979</year>)<article-title> Systematics, phylogeny and zoogeography of Bulimulinae (Mollusca).</article-title><source>Zoologische Verhandelingen Leiden </source><volume>168</volume>: <fpage>1</fpage>-<lpage>215</lpage>.</mixed-citation></ref></ref-list></tp:taxon-treatment>
