# Supplementary material for: Annotated type catalogue of the Amphibulimidae (Mollusca, Gastropoda, Orthalicoidea) in the Natural History Museum, London
Source: Zookeys. 2011 Oct 19;(138):1–52. doi: 10.3897/zookeys.138.1847 (PMC3208519; doi:10.3897/zookeys.138.1847)
Supplement: XML Treatment for Strophocheilus (Dryptus) jubeus [file zookeys.138.1847-treatment15.xml]

<!DOCTYPE tp:taxon-treatment
  PUBLIC "-//TaxonX//DTD Taxonomic Treatment Publishing DTD v0 20100105//EN" "tax-treatment-NSO.dtd">
<tp:taxon-treatment xmlns:tp="http://www.plazi.org/taxpub"><tp:treatment-meta><mixed-citation publication-type="journal"><person-group><name><surname>Breure</surname><given-names>Abraham S.H.</given-names></name><name><surname>Ablett</surname><given-names>Jonathan D.</given-names></name></person-group><article-title>Annotated type catalogue of the Amphibulimidae (Mollusca, Gastropoda, Orthalicoidea) in the Natural History Museum, London</article-title><source>Zookeys</source><day>19</day><month>10</month><year>2011</year><volume>2011</volume><issue>138</issue><fpage>1</fpage><lpage>52</lpage><pub-id pub-id-type="doi">10.3897/zookeys.138.1847</pub-id></mixed-citation></tp:treatment-meta><tp:nomenclature><tp:taxon-name>
                            <tp:taxon-name-part taxon-name-part-type="genus">Strophocheilus</tp:taxon-name-part>
                            <tp:taxon-name-part taxon-name-part-type="subgenus"> (Dryptus) </tp:taxon-name-part>
                            <tp:taxon-name-part taxon-name-part-type="species">jubeus</tp:taxon-name-part>
                        <object-id xmlns:xlink="http://www.w3.org/1999/xlink" xlink:type="simple">http://species-id.net/wiki/Strophocheilus_(Dryptus)_jubeus</object-id>
                        </tp:taxon-name><tp:taxon-authority>Fulton, 1908</tp:taxon-authority><xref ref-type="fig" rid="F8">Figs 8A–B, 8i</xref><tp:nomenclature-citation-list><tp:nomenclature-citation><tp:taxon-name>Strophocheilus (Dryptus) jubeus</tp:taxon-name><comment><xref ref-type="bibr" rid="B38">Fulton 1908</xref>: 86, text fig.</comment></tp:nomenclature-citation><tp:nomenclature-citation><tp:taxon-name>Dryptus jubeus</tp:taxon-name><comment> (Fulton); <xref ref-type="bibr" rid="B14">Breure 1979</xref>: 34; <xref ref-type="bibr" rid="B7">Borrero and Breure 2011</xref>: 8, figs 3A–B.</comment></tp:nomenclature-citation></tp:nomenclature-citation-list></tp:nomenclature><tp:treatment-sec sec-type="Type locality"><title>Type locality.</title><p>“Capas, Venezuela”.</p></tp:treatment-sec><tp:treatment-sec sec-type="Label"><title>Label. </title><p>“Capas, Venezuela, 2,000 m”.</p></tp:treatment-sec><tp:treatment-sec sec-type="Dimensions"><title>Dimensions. </title><p>“alt. 111, maj. diam. 57 mm”; lectotype H 117.5, D 58.7, W 5+.</p></tp:treatment-sec><tp:treatment-sec sec-type="Type material"><title>Type material.</title><p>NHM 1905.5.3.1, lectotype, ex Fulton.</p></tp:treatment-sec><tp:treatment-sec sec-type="Remarks"><title>Remarks. </title><p><xref ref-type="bibr" rid="B38">Fulton (1908)</xref> remarked that he had seen four specimens. This specimen is the only one which is marked “type”; the top is damaged and thus the original shell height must have been larger than quoted above. The holotype designation by <xref ref-type="bibr" rid="B14">Breure (1979)</xref> has to be interpreted as lectotype designation (Art. 74.6 ICZN). During their<!--PageBreak--> recent revision, <xref ref-type="bibr" rid="B7">Borrero and Breure (2011)</xref> compared the type material to that of <italic><tp:taxon-name>Dryptus guerini</tp:taxon-name></italic> (Pfeiffer, 1846), but tentatively retained Fulton's taxon as a separate species.</p></tp:treatment-sec><tp:treatment-sec sec-type="Current systematic position"><title>Current systematic position.</title><p><tp:taxon-name>Amphibulimidae</tp:taxon-name>, <italic><tp:taxon-name>Dryptus jubeus</tp:taxon-name></italic> (Fulton, 1908).</p></tp:treatment-sec><tp:treatment-sec><!--Section generated to contain objects referenced in tp:taxon-treatment.--><fig id="F8" position="float" orientation="portrait"><label>Figure 8.</label><caption><p> <bold>A–B, i</bold> <italic><tp:taxon-name>Dryptus jubeus</tp:taxon-name></italic> (Fulton, 1908), lectotype NHM 1905.5.3.1 (H = 117.5).</p></caption><graphic xmlns:xlink="http://www.w3.org/1999/xlink" xlink:href="ZooKeys-138-001-g008.jpg" position="float" orientation="portrait" xlink:type="simple"/></fig></tp:treatment-sec><ref-list><ref id="B38"><mixed-citation xmlns:xlink="http://www.w3.org/1999/xlink" xlink:type="simple"><person-group><name name-style="western"><surname>Fulton</surname><given-names>HC</given-names></name></person-group> (<year>1908</year>)<article-title> Description of a new species of <italic>Strophocheilus</italic>.</article-title><source>Proceedings of the Malacological Society of London </source><volume>8</volume>: <fpage>86</fpage>-<lpage>87</lpage>.</mixed-citation></ref><ref id="B14"><mixed-citation xmlns:xlink="http://www.w3.org/1999/xlink" xlink:type="simple"><person-group><name name-style="western"><surname>Breure</surname><given-names>ASH</given-names></name></person-group> (<year>1979</year>)<article-title> Systematics, phylogeny and zoogeography of Bulimulinae (Mollusca).</article-title><source>Zoologische Verhandelingen Leiden </source><volume>168</volume>: <fpage>1</fpage>-<lpage>215</lpage>.</mixed-citation></ref><ref id="B7"><mixed-citation xmlns:xlink="http://www.w3.org/1999/xlink" xlink:type="simple"><person-group><name name-style="western"><surname>Borrero</surname><given-names>FJ</given-names></name><name name-style="western"><surname>Breure</surname><given-names>ASH</given-names></name></person-group> (<year>2011</year>)<article-title> The Amphibulimidae (Mollusca: Gastropoda: Orthalicoidea) from Colombia and adjacent areas.</article-title><source>Zootaxa </source><volume>3054</volume>: <fpage>1</fpage>-<lpage>59</lpage>.</mixed-citation></ref></ref-list></tp:taxon-treatment>
