# Supplementary material for: Annotated type catalogue of the Amphibulimidae (Mollusca, Gastropoda, Orthalicoidea) in the Natural History Museum, London
Source: Zookeys. 2011 Oct 19;(138):1–52. doi: 10.3897/zookeys.138.1847 (PMC3208519; doi:10.3897/zookeys.138.1847)
Supplement: XML Treatment for Bulimus lacerta [file zookeys.138.1847-treatment16.xml]

<!DOCTYPE tp:taxon-treatment
  PUBLIC "-//TaxonX//DTD Taxonomic Treatment Publishing DTD v0 20100105//EN" "tax-treatment-NSO.dtd">
<tp:taxon-treatment xmlns:tp="http://www.plazi.org/taxpub"><tp:treatment-meta><mixed-citation publication-type="journal"><person-group><name><surname>Breure</surname><given-names>Abraham S.H.</given-names></name><name><surname>Ablett</surname><given-names>Jonathan D.</given-names></name></person-group><article-title>Annotated type catalogue of the Amphibulimidae (Mollusca, Gastropoda, Orthalicoidea) in the Natural History Museum, London</article-title><source>Zookeys</source><day>19</day><month>10</month><year>2011</year><volume>2011</volume><issue>138</issue><fpage>1</fpage><lpage>52</lpage><pub-id pub-id-type="doi">10.3897/zookeys.138.1847</pub-id></mixed-citation></tp:treatment-meta><tp:nomenclature><tp:taxon-name>
                            <tp:taxon-name-part taxon-name-part-type="genus">Bulimus</tp:taxon-name-part>
                            <tp:taxon-name-part taxon-name-part-type="species">lacerta</tp:taxon-name-part>
                        <object-id xmlns:xlink="http://www.w3.org/1999/xlink" xlink:type="simple">http://species-id.net/wiki/Bulimus_lacerta</object-id>
                        </tp:taxon-name><tp:taxon-authority>Pfeiffer, 1855</tp:taxon-authority><xref ref-type="fig" rid="F28">Figs 28A–C, 28i</xref><tp:nomenclature-citation-list><tp:nomenclature-citation><tp:taxon-name>Bulimus lacerta</tp:taxon-name><comment> Pfeiffer, 1855c: 94, pl. 31 fig. 15.</comment></tp:nomenclature-citation><tp:nomenclature-citation><tp:taxon-name>Plekocheilus (Eudolichotis) lacertus</tp:taxon-name><comment> (Pfeiffer); <xref ref-type="bibr" rid="B13">Breure 1978</xref>: 26 (lectotype designation).</comment></tp:nomenclature-citation><tp:nomenclature-citation><tp:taxon-name>Plekocheilus (Eudolichotis) lacerta</tp:taxon-name><comment> (Pfeiffer); <xref ref-type="bibr" rid="B14">Breure 1979</xref>: 33.</comment></tp:nomenclature-citation><!--PageBreak--></tp:nomenclature-citation-list></tp:nomenclature><tp:treatment-sec sec-type="Type locality"><title>Type locality. </title><p>[Brazil] “Para (<italic>Mr. Yates</italic>)”.</p></tp:treatment-sec><tp:treatment-sec sec-type="Label"><title>Label. </title><p>“Para M<sup>r</sup> Yates”, taxon label in Pfeiffer's handwriting. M.C. label type IV.</p></tp:treatment-sec><tp:treatment-sec sec-type="Dimensions"><title>Dimensions. </title><p>“Long. 33, diam. 14 mill.”; lectotype H 33.5, D 17.0, W 5.2.</p></tp:treatment-sec><tp:treatment-sec sec-type="Type material"><title>Type material. </title><p>NHM 1975303, lectotype; 1975304, two paralectotypes, Yates leg. (Cuming coll.).</p></tp:treatment-sec><tp:treatment-sec sec-type="Current systematic position"><title>Current systematic position. </title><p><tp:taxon-name>Amphibulimidae</tp:taxon-name>, <italic><tp:taxon-name>Plekocheilus (Eudolichotis) lacerta</tp:taxon-name></italic> (Pfeiffer, 1855).</p></tp:treatment-sec><tp:treatment-sec><!--Section generated to contain objects referenced in tp:taxon-treatment.--><fig id="F28" position="float" orientation="portrait"><label>Figure 28.</label><caption><p><italic><tp:taxon-name>Plekocheilus (Eudolichotis)</tp:taxon-name></italic> species A–C, i P<italic>. (E.) lacerta</italic> (Pfeiffer, 1855), lectotype NHM 1975303 (H = 33.5) D–F, ii <italic><tp:taxon-name>Plekocheilus (Eurytus) perdix</tp:taxon-name></italic> (Pfeiffer, 1848), lectotype NHM 1975305 (H =  33.5).</p></caption><graphic xmlns:xlink="http://www.w3.org/1999/xlink" xlink:href="ZooKeys-138-001-g028.jpg" position="float" orientation="portrait" xlink:type="simple"/></fig></tp:treatment-sec><ref-list><ref id="B13"><mixed-citation xmlns:xlink="http://www.w3.org/1999/xlink" xlink:type="simple"><person-group><name name-style="western"><surname>Breure</surname><given-names>ASH</given-names></name></person-group> (<year>1978</year>)<article-title> Notes on and descriptions of Bulimulidae (Mollusca, Gastropoda).</article-title><source>Zoologische Verhandelingen Leiden </source><volume>164</volume>: <fpage>1</fpage>-<lpage>255</lpage>.</mixed-citation></ref><ref id="B14"><mixed-citation xmlns:xlink="http://www.w3.org/1999/xlink" xlink:type="simple"><person-group><name name-style="western"><surname>Breure</surname><given-names>ASH</given-names></name></person-group> (<year>1979</year>)<article-title> Systematics, phylogeny and zoogeography of Bulimulinae (Mollusca).</article-title><source>Zoologische Verhandelingen Leiden </source><volume>168</volume>: <fpage>1</fpage>-<lpage>215</lpage>.</mixed-citation></ref></ref-list></tp:taxon-treatment>
