# Supplementary material for: Annotated type catalogue of the Amphibulimidae (Mollusca, Gastropoda, Orthalicoidea) in the Natural History Museum, London
Source: Zookeys. 2011 Oct 19;(138):1–52. doi: 10.3897/zookeys.138.1847 (PMC3208519; doi:10.3897/zookeys.138.1847)
Supplement: XML Treatment for Bulimus fulminans linterae [file zookeys.138.1847-treatment19.xml]

<!DOCTYPE tp:taxon-treatment
  PUBLIC "-//TaxonX//DTD Taxonomic Treatment Publishing DTD v0 20100105//EN" "tax-treatment-NSO.dtd">
<tp:taxon-treatment xmlns:tp="http://www.plazi.org/taxpub"><tp:treatment-meta><mixed-citation publication-type="journal"><person-group><name><surname>Breure</surname><given-names>Abraham S.H.</given-names></name><name><surname>Ablett</surname><given-names>Jonathan D.</given-names></name></person-group><article-title>Annotated type catalogue of the Amphibulimidae (Mollusca, Gastropoda, Orthalicoidea) in the Natural History Museum, London</article-title><source>Zookeys</source><day>19</day><month>10</month><year>2011</year><volume>2011</volume><issue>138</issue><fpage>1</fpage><lpage>52</lpage><pub-id pub-id-type="doi">10.3897/zookeys.138.1847</pub-id></mixed-citation></tp:treatment-meta><tp:nomenclature><tp:taxon-name>
                            <tp:taxon-name-part taxon-name-part-type="genus">Bulimus</tp:taxon-name-part>
                            <tp:taxon-name-part taxon-name-part-type="species">fulminans</tp:taxon-name-part>
                            <tp:taxon-name-part taxon-name-part-type="subspecies">linterae</tp:taxon-name-part>
                        <object-id xmlns:xlink="http://www.w3.org/1999/xlink" xlink:type="simple">http://species-id.net/wiki/Bulimus_fulminans_linterae</object-id>
                        </tp:taxon-name><tp:taxon-authority>Sowerby III, 1890</tp:taxon-authority><xref ref-type="fig" rid="F25">Figs 25D–F, 25i</xref><tp:nomenclature-citation-list><tp:nomenclature-citation><tp:taxon-name>Bulimus fulminans linterae</tp:taxon-name><comment><xref ref-type="bibr" rid="B91">Sowerby III 1890</xref>: 582, pl. 56 fig. 12.</comment></tp:nomenclature-citation><tp:nomenclature-citation><tp:taxon-name>Plekocheilus (Plekocheilus) blainvilleanus linterae</tp:taxon-name><comment> (Sowerby); <xref ref-type="bibr" rid="B13">Breure 1978</xref>: 6 [not fig. 2] (lectotype designation).</comment></tp:nomenclature-citation><tp:nomenclature-citation><tp:taxon-name>Plekocheilus (Plekocheilus) linterae</tp:taxon-name><comment> (Sowerby); <xref ref-type="bibr" rid="B14">Breure 1979</xref>: 29; <xref ref-type="bibr" rid="B57">Neubert and Janssen 2004</xref>: 214, pl. 1 fig. 4.</comment></tp:nomenclature-citation><tp:nomenclature-citation><tp:taxon-name>Plekocheilus (Plekocheilus) fulminans linterae</tp:taxon-name><comment> (Sowerby); <xref ref-type="bibr" rid="B15">Breure 2009</xref>: 27, figs 4A–D, 9A</comment></tp:nomenclature-citation></tp:nomenclature-citation-list></tp:nomenclature><tp:treatment-sec sec-type="Type locality"><title>Type locality. </title><p>[Guyana] “Mount Roraima, British Guiana”.</p></tp:treatment-sec><tp:treatment-sec sec-type="Label"><title>Label. </title><p>“Mount Roraima, British Guiana”.</p></tp:treatment-sec><tp:treatment-sec sec-type="Dimensions"><title>Dimensions.</title><p>Not given. Lectotype H 43.8, D 23.8, W 4.6.</p></tp:treatment-sec><tp:treatment-sec sec-type="Type material"><title>Type material.</title><p>NHM 1889.4.25.1, lectotype; 1889.4.25.2, one paralectotype, ex Miss J.E. Linter.</p></tp:treatment-sec><tp:treatment-sec sec-type="Remarks"><title>Remarks.</title><p>Further paralectotype material is in SMF (<xref ref-type="bibr" rid="B57">Neubert and Janssen 2004</xref>).</p></tp:treatment-sec><tp:treatment-sec sec-type="Current systematic position"><title>Current systematic position.</title><p><tp:taxon-name>Amphibulimidae</tp:taxon-name>, <italic><tp:taxon-name>Plekocheilus (Plekocheilus) linterae</tp:taxon-name></italic> (Sowerby III, 1890).</p></tp:treatment-sec><tp:treatment-sec><!--Section generated to contain objects referenced in tp:taxon-treatment.--><fig id="F25" position="float" orientation="portrait"><label>Figure 25.</label><caption><p><italic><tp:taxon-name>Plekocheilus (Plekocheilus)</tp:taxon-name></italic> species. <bold>A–C, ii</bold> <italic><tp:taxon-name>Plekocheilus (Plekocheilus) loveni</tp:taxon-name></italic> (Pfeiffer, 1848), lectotype NHM 1975285 (H = 43.5) <bold>D–F, i</bold> <italic><tp:taxon-name>Plekocheilus (Plekocheilus) linterae</tp:taxon-name></italic> (Sowerby III, 1890), lectotype NHM 1889.4.25.1 (H = 43.8).</p></caption><graphic xmlns:xlink="http://www.w3.org/1999/xlink" xlink:href="ZooKeys-138-001-g025.jpg" position="float" orientation="portrait" xlink:type="simple"/></fig></tp:treatment-sec><ref-list><ref id="B91"><mixed-citation xmlns:xlink="http://www.w3.org/1999/xlink" xlink:type="simple"><person-group><name name-style="western"><surname>Sowerby GB</surname><given-names>III</given-names></name></person-group> (<year>1890</year>)<source> Descriptions of thirteen new species of land-shells, with a note on <italic>Bulimus fulminans</italic>. Proceedings of the Zoological Society of London (1889): 577–582.</source></mixed-citation></ref><ref id="B13"><mixed-citation xmlns:xlink="http://www.w3.org/1999/xlink" xlink:type="simple"><person-group><name name-style="western"><surname>Breure</surname><given-names>ASH</given-names></name></person-group> (<year>1978</year>)<article-title> Notes on and descriptions of Bulimulidae (Mollusca, Gastropoda).</article-title><source>Zoologische Verhandelingen Leiden </source><volume>164</volume>: <fpage>1</fpage>-<lpage>255</lpage>.</mixed-citation></ref><ref id="B14"><mixed-citation xmlns:xlink="http://www.w3.org/1999/xlink" xlink:type="simple"><person-group><name name-style="western"><surname>Breure</surname><given-names>ASH</given-names></name></person-group> (<year>1979</year>)<article-title> Systematics, phylogeny and zoogeography of Bulimulinae (Mollusca).</article-title><source>Zoologische Verhandelingen Leiden </source><volume>168</volume>: <fpage>1</fpage>-<lpage>215</lpage>.</mixed-citation></ref><ref id="B57"><mixed-citation xmlns:xlink="http://www.w3.org/1999/xlink" xlink:type="simple"><person-group><name name-style="western"><surname>Neubert</surname><given-names>E</given-names></name><name name-style="western"><surname>Janssen</surname><given-names>R</given-names></name></person-group> (<year>2004</year>)<article-title> Die Typen und Typoide des Natur-Museums Senckenberg, 84: Mollusca: Gastropoda: Pulmonata: Orthalicoidea: Bulimulidae (2), Orthalicidae, Placostylidae.</article-title><source>Archiv für Molluskenkunde </source><volume>133</volume>: <fpage>193</fpage>-<lpage>297</lpage>.</mixed-citation></ref><ref id="B15"><mixed-citation xmlns:xlink="http://www.w3.org/1999/xlink" xlink:type="simple"><person-group><name name-style="western"><surname>Breure</surname><given-names>ASH</given-names></name></person-group> (<year>2009</year>)<article-title> New Orthalicidae (Mollusca, Gastropoda) from Venezuelan Guayana: unravelling secrets from the Lost World.</article-title><source>Zootaxa </source><volume>2065</volume>: <fpage>25</fpage>-<lpage>50</lpage>.</mixed-citation></ref></ref-list></tp:taxon-treatment>
