# Supplementary material for: Annotated type catalogue of the Amphibulimidae (Mollusca, Gastropoda, Orthalicoidea) in the Natural History Museum, London
Source: Zookeys. 2011 Oct 19;(138):1–52. doi: 10.3897/zookeys.138.1847 (PMC3208519; doi:10.3897/zookeys.138.1847)
Supplement: XML Treatment for Bulimus marmoratus [file zookeys.138.1847-treatment21.xml]

<!DOCTYPE tp:taxon-treatment
  PUBLIC "-//TaxonX//DTD Taxonomic Treatment Publishing DTD v0 20100105//EN" "tax-treatment-NSO.dtd">
<tp:taxon-treatment xmlns:tp="http://www.plazi.org/taxpub"><tp:treatment-meta><mixed-citation publication-type="journal"><person-group><name><surname>Breure</surname><given-names>Abraham S.H.</given-names></name><name><surname>Ablett</surname><given-names>Jonathan D.</given-names></name></person-group><article-title>Annotated type catalogue of the Amphibulimidae (Mollusca, Gastropoda, Orthalicoidea) in the Natural History Museum, London</article-title><source>Zookeys</source><day>19</day><month>10</month><year>2011</year><volume>2011</volume><issue>138</issue><fpage>1</fpage><lpage>52</lpage><pub-id pub-id-type="doi">10.3897/zookeys.138.1847</pub-id></mixed-citation></tp:treatment-meta><tp:nomenclature><tp:taxon-name>
                            <tp:taxon-name-part taxon-name-part-type="genus">Bulimus</tp:taxon-name-part>
                            <tp:taxon-name-part taxon-name-part-type="species">marmoratus</tp:taxon-name-part>
                        <object-id xmlns:xlink="http://www.w3.org/1999/xlink" xlink:type="simple">http://species-id.net/wiki/Bulimus_marmoratus</object-id>
                        </tp:taxon-name><tp:taxon-authority>Dunker in Philippi, 1844</tp:taxon-authority><xref ref-type="fig" rid="F9">Figs 9A–B, 9i</xref><tp:nomenclature-citation-list><tp:nomenclature-citation><tp:taxon-name>Bulimus marmoratus</tp:taxon-name><comment> Dunker in <xref ref-type="bibr" rid="B73">Philippi 1844 [1842–1844]</xref>: 157, pl. 2 figs 1–2.</comment></tp:nomenclature-citation><tp:nomenclature-citation><tp:taxon-name>Dryptus marmoratus</tp:taxon-name><comment> (Dunker); <xref ref-type="bibr" rid="B13">Breure 1978</xref>: 26 (lectotype designation); <xref ref-type="bibr" rid="B14">Breure 1979</xref>: 34; <xref ref-type="bibr" rid="B7">Borrero and Breure 2011</xref>: 9.</comment></tp:nomenclature-citation></tp:nomenclature-citation-list></tp:nomenclature><tp:treatment-sec sec-type="Type locality"><title>Type locality.</title><p>“Brasilia” [sic, Venezuela].</p></tp:treatment-sec><tp:treatment-sec sec-type="Label"><title>Label.</title><p>“Venezuela”, label in Dunker's handwriting. M.C. label type IV.</p></tp:treatment-sec><tp:treatment-sec sec-type="Dimensions"><title>Dimensions.</title><p>“Alt. 46''', diam. 26''' [H 100.3, D 56.7 mm]”; lectotype H 86.1, D 46.2, W 5.4.</p></tp:treatment-sec><tp:treatment-sec sec-type="Type material"><title>Type material.</title><p>NHM 1975474, lectotype, ex Dunker (Cuming coll.).</p></tp:treatment-sec><tp:treatment-sec sec-type="Remarks"><title>Remarks.</title><p>The type locality as given in <xref ref-type="bibr" rid="B73">Philippi (1842–1844)</xref> is in error, as this species is only known from Venezuela. Apparently Dunker had seen three specimens, as he writes “I owe the figured specimen to the kindness of Consul Mr. Gruner from Bremen, in whose collection there are two additional, identical specimens”. According to <xref ref-type="bibr" rid="B34">Dance (1966)</xref> the Dunker collection is in Berlin, with many types in the Cuming collection. The whereabouts of the Gruner collection are unknown to us. <xref ref-type="bibr" rid="B51">Köhler (2007)</xref> does not list any type material of this taxon, hence the Cuming collection seem to be the only extant source of material originating from Dunker. The type status of the London specimen is not questioned as it is accompanied by a label in Dunker's handwriting. The specimen, which was chosen lectotype by <xref ref-type="bibr" rid="B13">Breure (1978)</xref>, is considerably smaller than the original dimensions and does not fit the figure in <xref ref-type="bibr" rid="B73">Philippi (1842–1844)</xref>.</p></tp:treatment-sec><tp:treatment-sec sec-type="Current systematic position"><title>Current systematic position.</title><p><tp:taxon-name>Amphibulimidae</tp:taxon-name>, <italic><tp:taxon-name>Dryptus marmoratus</tp:taxon-name></italic> (Dunker in Philippi, 1844).</p></tp:treatment-sec><tp:treatment-sec><!--Section generated to contain objects referenced in tp:taxon-treatment.--><fig id="F9" position="float" orientation="portrait"><label>Figure 9.</label><caption><p> <bold>A–B, i</bold> <italic><tp:taxon-name>Dryptus marmoratus</tp:taxon-name></italic> (Dunker, 1844), lectotype NHM 1975474 (H = 86.1). </p></caption><graphic xmlns:xlink="http://www.w3.org/1999/xlink" xlink:href="ZooKeys-138-001-g009.jpg" position="float" orientation="portrait" xlink:type="simple"/></fig></tp:treatment-sec><ref-list><ref id="B73"><mixed-citation xmlns:xlink="http://www.w3.org/1999/xlink" xlink:type="simple"><person-group><name name-style="western"><surname>Philippi</surname><given-names>RA</given-names></name></person-group> (<year>1842–1844</year>)<source> Abbildungen und Beschreibungen neuer oder wenig gekannter Conchylien, 1: 1–204. Theodor Fischer, Cassel.</source></mixed-citation></ref><ref id="B13"><mixed-citation xmlns:xlink="http://www.w3.org/1999/xlink" xlink:type="simple"><person-group><name name-style="western"><surname>Breure</surname><given-names>ASH</given-names></name></person-group> (<year>1978</year>)<article-title> Notes on and descriptions of Bulimulidae (Mollusca, Gastropoda).</article-title><source>Zoologische Verhandelingen Leiden </source><volume>164</volume>: <fpage>1</fpage>-<lpage>255</lpage>.</mixed-citation></ref><ref id="B14"><mixed-citation xmlns:xlink="http://www.w3.org/1999/xlink" xlink:type="simple"><person-group><name name-style="western"><surname>Breure</surname><given-names>ASH</given-names></name></person-group> (<year>1979</year>)<article-title> Systematics, phylogeny and zoogeography of Bulimulinae (Mollusca).</article-title><source>Zoologische Verhandelingen Leiden </source><volume>168</volume>: <fpage>1</fpage>-<lpage>215</lpage>.</mixed-citation></ref><ref id="B7"><mixed-citation xmlns:xlink="http://www.w3.org/1999/xlink" xlink:type="simple"><person-group><name name-style="western"><surname>Borrero</surname><given-names>FJ</given-names></name><name name-style="western"><surname>Breure</surname><given-names>ASH</given-names></name></person-group> (<year>2011</year>)<article-title> The Amphibulimidae (Mollusca: Gastropoda: Orthalicoidea) from Colombia and adjacent areas.</article-title><source>Zootaxa </source><volume>3054</volume>: <fpage>1</fpage>-<lpage>59</lpage>.</mixed-citation></ref><ref id="B34"><mixed-citation xmlns:xlink="http://www.w3.org/1999/xlink" xlink:type="simple"><person-group><name name-style="western"><surname>Dance</surname><given-names>SP</given-names></name></person-group> (<year>1966</year>)<source> Shell collecting: An illustrated history.</source><publisher-name>Faber and Faber</publisher-name>, <publisher-loc>London</publisher-loc>, <lpage>344</lpage> pp.</mixed-citation></ref><ref id="B51"><mixed-citation xmlns:xlink="http://www.w3.org/1999/xlink" xlink:type="simple"><person-group><name name-style="western"><surname>Köhler</surname><given-names>F</given-names></name></person-group> (<year>2007</year>)<article-title> Annotated type catalogue of the Bulimulidae (Pulmonata, Orthalicoidea, Bu- limulidae) in the Museum für Naturkunde Berlin.</article-title><source>Mitteilungen Museum für Naturkunde Berlin, Zoologische Reihe </source><volume>83</volume>: <fpage>125</fpage>-<lpage>159</lpage>.</mixed-citation></ref></ref-list></tp:taxon-treatment>
