# Supplementary material for: Annotated type catalogue of the Amphibulimidae (Mollusca, Gastropoda, Orthalicoidea) in the Natural History Museum, London
Source: Zookeys. 2011 Oct 19;(138):1–52. doi: 10.3897/zookeys.138.1847 (PMC3208519; doi:10.3897/zookeys.138.1847)
Supplement: XML Treatment for Helix onca [file zookeys.138.1847-treatment22.xml]

<!DOCTYPE tp:taxon-treatment
  PUBLIC "-//TaxonX//DTD Taxonomic Treatment Publishing DTD v0 20100105//EN" "tax-treatment-NSO.dtd">
<tp:taxon-treatment xmlns:tp="http://www.plazi.org/taxpub"><tp:treatment-meta><mixed-citation publication-type="journal"><person-group><name><surname>Breure</surname><given-names>Abraham S.H.</given-names></name><name><surname>Ablett</surname><given-names>Jonathan D.</given-names></name></person-group><article-title>Annotated type catalogue of the Amphibulimidae (Mollusca, Gastropoda, Orthalicoidea) in the Natural History Museum, London</article-title><source>Zookeys</source><day>19</day><month>10</month><year>2011</year><volume>2011</volume><issue>138</issue><fpage>1</fpage><lpage>52</lpage><pub-id pub-id-type="doi">10.3897/zookeys.138.1847</pub-id></mixed-citation></tp:treatment-meta><tp:nomenclature><tp:taxon-name>
                            <tp:taxon-name-part taxon-name-part-type="genus">Helix</tp:taxon-name-part>
                            <tp:taxon-name-part taxon-name-part-type="species">onca</tp:taxon-name-part>
                        <object-id xmlns:xlink="http://www.w3.org/1999/xlink" xlink:type="simple">http://species-id.net/wiki/Helix_onca</object-id>
                        </tp:taxon-name><tp:taxon-authority>d'Orbigny, 1835</tp:taxon-authority><xref ref-type="fig" rid="F19">Figs 19A–C, 19i</xref><tp:nomenclature-citation-list><tp:nomenclature-citation><tp:taxon-name>Helix onca</tp:taxon-name><comment> d'Orbigny 1835: 8.</comment></tp:nomenclature-citation><tp:nomenclature-citation><tp:taxon-name>Bulimus onca</tp:taxon-name><comment> d'Orbigny 1837 [1834–1847]: 295, pl. 30 figs 1–2; <xref ref-type="bibr" rid="B40">Gray 1854</xref>: 19.</comment></tp:nomenclature-citation><!--PageBreak--></tp:nomenclature-citation-list></tp:nomenclature><tp:treatment-sec sec-type="Type locality"><title>Type locality.</title><p>Not given. [Bolivia] “...non loin du dernier point habité de Tutulima” in <xref ref-type="bibr" rid="B59">d'Orbigny 1837 [1834–1847]</xref>; see <xref ref-type="bibr" rid="B8">Breure (1973)</xref> for precise data.</p></tp:treatment-sec><tp:treatment-sec sec-type="Label"><title>Label.</title><p>“Yuracares (Bolivia)”, label in d'Orbigny's handwriting.</p></tp:treatment-sec><tp:treatment-sec sec-type="Dimensions"><title>Dimensions.</title><p>“Longit. 62 millim.; latit. 25 millim.”; lectotype H 66.5, D 25.9, W 5.4.</p></tp:treatment-sec><tp:treatment-sec sec-type="Type material"><title>Type material.</title><p>NHM 1854.12.4.120, lectotype and three paralectotypes (d'Orbigny coll.).</p></tp:treatment-sec><tp:treatment-sec sec-type="Remarks"><title>Remarks.</title><p>The locality on the label corresponds to the type locality of <italic><tp:taxon-name>Helix pentadina</tp:taxon-name></italic> d'Orbigny, 1835, which has been synonymized with <italic><tp:taxon-name>Helix onca</tp:taxon-name></italic> by subsequent authors; the former name has page precedence. The specimen corresponding to <xref ref-type="bibr" rid="B59">d'Orbigny 1837 [1834–1847]</xref>: pl. 30 fig. 1 is now selected lectotype (design. n.). According to <xref ref-type="bibr" rid="B40">Gray (1854)</xref> the type specimen of <italic><tp:taxon-name>Bulimus pentadinus</tp:taxon-name></italic> d'Obigny is missing.</p></tp:treatment-sec><tp:treatment-sec sec-type="Current systematic position"><title>Current systematic position.</title><p><tp:taxon-name>Amphibulimidae</tp:taxon-name>, <italic><tp:taxon-name>Plekocheilus (Eurytus) pentadinus</tp:taxon-name></italic> (d'Orbigny, 1835).</p></tp:treatment-sec><tp:treatment-sec><!--Section generated to contain objects referenced in tp:taxon-treatment.--><fig id="F19" position="float" orientation="portrait"><label>Figure 19.</label><caption><p> <bold>A–C, i</bold> <italic><tp:taxon-name>Plekocheilus (Eurytus) pentadinus</tp:taxon-name></italic> (d'Orbigny, 1835), lectotype of <italic><tp:taxon-name>Helix onca</tp:taxon-name></italic> d'Orbigny, 1835 (H = 66.5).</p></caption><graphic xmlns:xlink="http://www.w3.org/1999/xlink" xlink:href="ZooKeys-138-001-g019.jpg" position="float" orientation="portrait" xlink:type="simple"/></fig></tp:treatment-sec><ref-list><ref id="B40"><mixed-citation xmlns:xlink="http://www.w3.org/1999/xlink" xlink:type="simple"><person-group><name name-style="western"><surname>Gray</surname><given-names>JE</given-names></name></person-group> (<year>1854</year>)<source> List of the shells of South America in the collection of the British Museum; collected and described by M.</source><publisher-name>Alcide d'Orbigny in the “Voyage dans l'Amérique Méridionale”. Trustees of the British Museum</publisher-name>, <publisher-loc>London</publisher-loc>, <lpage>89</lpage> pp.</mixed-citation></ref><ref id="B59"><mixed-citation xmlns:xlink="http://www.w3.org/1999/xlink" xlink:type="simple"><person-group><name name-style="western"><surname>d'Orbigny</surname><given-names>A</given-names></name></person-group> (<year>1834–1847</year>)<source> Voyage dans l'Amérique mériodionale (le Brésil, la république orientale de l'Uruguay, la république Argentine, la Patagonie, la république du Chile, la république de Bolivia, la république du Pérou), exécuté pendant les années 1826, 1827, 1828, 1829, 1830, 1831, 1832, et 1833. Tome 5, Partie 3, Mollusques.</source><publisher-name>P. Bertrand, Paris/V. Levrault</publisher-name>, <publisher-loc>Strasbourg</publisher-loc>, <lpage>758</lpage> pp.</mixed-citation></ref><ref id="B8"><mixed-citation xmlns:xlink="http://www.w3.org/1999/xlink" xlink:type="simple"><person-group><name name-style="western"><surname>Breure</surname><given-names>ASH</given-names></name></person-group> (<year>1973</year>)<article-title> Index to the neotropical land Mollusca described by Alcide d'Orbigny, with notes on the localities of the mainland species.</article-title><source>Basteria </source><volume>37</volume>: <fpage>113</fpage>-<lpage>135</lpage>.</mixed-citation></ref></ref-list></tp:taxon-treatment>
