# Supplementary material for: Annotated type catalogue of the Amphibulimidae (Mollusca, Gastropoda, Orthalicoidea) in the Natural History Museum, London
Source: Zookeys. 2011 Oct 19;(138):1–52. doi: 10.3897/zookeys.138.1847 (PMC3208519; doi:10.3897/zookeys.138.1847)
Supplement: XML Treatment for Bulimus otostomus [file zookeys.138.1847-treatment23.xml]

<!DOCTYPE tp:taxon-treatment
  PUBLIC "-//TaxonX//DTD Taxonomic Treatment Publishing DTD v0 20100105//EN" "tax-treatment-NSO.dtd">
<tp:taxon-treatment xmlns:tp="http://www.plazi.org/taxpub"><tp:treatment-meta><mixed-citation publication-type="journal"><person-group><name><surname>Breure</surname><given-names>Abraham S.H.</given-names></name><name><surname>Ablett</surname><given-names>Jonathan D.</given-names></name></person-group><article-title>Annotated type catalogue of the Amphibulimidae (Mollusca, Gastropoda, Orthalicoidea) in the Natural History Museum, London</article-title><source>Zookeys</source><day>19</day><month>10</month><year>2011</year><volume>2011</volume><issue>138</issue><fpage>1</fpage><lpage>52</lpage><pub-id pub-id-type="doi">10.3897/zookeys.138.1847</pub-id></mixed-citation></tp:treatment-meta><tp:nomenclature><tp:taxon-name>
                            <tp:taxon-name-part taxon-name-part-type="genus">Bulimus</tp:taxon-name-part>
                            <tp:taxon-name-part taxon-name-part-type="species">otostomus</tp:taxon-name-part>
                        <object-id xmlns:xlink="http://www.w3.org/1999/xlink" xlink:type="simple">http://species-id.net/wiki/Helix_onca</object-id>
                        </tp:taxon-name><tp:taxon-authority>Pfeiffer, 1855</tp:taxon-authority><xref ref-type="fig" rid="F27">Figs 27D–F, 27i</xref><tp:nomenclature-citation-list><tp:nomenclature-citation><tp:taxon-name>Bulimus otostomus</tp:taxon-name><comment><xref ref-type="bibr" rid="B68">Pfeiffer 1855a</xref>: 291; <xref ref-type="bibr" rid="B67">Pfeiffer 1855 [1854–1860]</xref>: 31, pl. 8 figs 12–13.</comment></tp:nomenclature-citation><tp:nomenclature-citation><tp:taxon-name>Plekocheilus (Eudolichotis) euryomphalus</tp:taxon-name><comment> (Jonas); <xref ref-type="bibr" rid="B13">Breure 1978</xref>: 24 (lectotype designation).</comment></tp:nomenclature-citation><tp:nomenclature-citation><tp:taxon-name>Plekocheilus (Eudolichotis) otostomus</tp:taxon-name><comment> (Pfeiffer); <xref ref-type="bibr" rid="B14">Breure 1979</xref>: 33.</comment></tp:nomenclature-citation></tp:nomenclature-citation-list></tp:nomenclature><tp:treatment-sec sec-type="Type locality"><title>Type locality.</title><p>“Venezuela”.</p></tp:treatment-sec><tp:treatment-sec sec-type="Label"><title>Label.</title><p>“Venezuela”, taxon label in Pfeiffer's handwriting. M.C. label type IV.</p></tp:treatment-sec><tp:treatment-sec sec-type="Dimensions"><title>Dimensions.</title><p>“Long. 31, diam. 13 mill.”; lectotype H 31.5, D 13.8.</p></tp:treatment-sec><tp:treatment-sec sec-type="Type material"><title>Type material.</title><p>NHM 1975307, lectotype; 1975308, two paralectotypes (Cuming coll.).</p></tp:treatment-sec><tp:treatment-sec sec-type="Remarks"><title>Remarks.</title><p>The lectotype, corresponding to Pfeiffer's figure, is misshapen and missing the top whorl.</p></tp:treatment-sec><tp:treatment-sec sec-type="Current systematic position"><title>Current systematic position.</title><p><tp:taxon-name>Amphibulimidae</tp:taxon-name>, <italic><tp:taxon-name>Plekocheilus (Eudolichotis) euryomphalus</tp:taxon-name></italic> (Jonas, 1844).</p></tp:treatment-sec><tp:treatment-sec><!--Section generated to contain objects referenced in tp:taxon-treatment.--><fig id="F27" position="float" orientation="portrait"><label>Figure 27.</label><caption><p><italic><tp:taxon-name>Plekocheilus (Eudolichotis)</tp:taxon-name></italic> species <bold>A–C, ii</bold> <italic><tp:taxon-name>Plekocheilus (Eurytus) aurissciuri</tp:taxon-name></italic> Guppy, 1866, syntype NHM 1866.1.3.6 (H = 36.6) <bold>D–F, i</bold> <italic><tp:taxon-name>Plekocheilus (Eurytus) otostomus</tp:taxon-name></italic> (Pfeiffer, 1855), lectotype NHM 1975307 (H = 31.5) <bold>G–I, iii</bold> <italic><tp:taxon-name>Plekocheilus (Eurytus) dillwynianus</tp:taxon-name></italic> (Pfeiffer, 1853), lectotype NHM 1975144 (H = 39.5).</p></caption><graphic xmlns:xlink="http://www.w3.org/1999/xlink" xlink:href="ZooKeys-138-001-g027.jpg" position="float" orientation="portrait" xlink:type="simple"/></fig></tp:treatment-sec><ref-list><ref id="B68"><mixed-citation xmlns:xlink="http://www.w3.org/1999/xlink" xlink:type="simple"><person-group><name name-style="western"><surname>Pfeiffer</surname><given-names>L</given-names></name></person-group> (<year>1854–1860</year>)<source> Novitates conchologicae 1: 1–138. Theodor Fischer, Cassel.</source></mixed-citation></ref><ref id="B67"><mixed-citation xmlns:xlink="http://www.w3.org/1999/xlink" xlink:type="simple"><person-group><name name-style="western"><surname>Pfeiffer</surname><given-names>L</given-names></name></person-group> (<year>1853</year>)<source> Descriptions of fifty-four new species of Helicea, from the collection of Hugh Cuming Esq. Proceedings of the Zoological Society of London (1851): 252–263.</source></mixed-citation></ref><ref id="B13"><mixed-citation xmlns:xlink="http://www.w3.org/1999/xlink" xlink:type="simple"><person-group><name name-style="western"><surname>Breure</surname><given-names>ASH</given-names></name></person-group> (<year>1978</year>)<article-title> Notes on and descriptions of Bulimulidae (Mollusca, Gastropoda).</article-title><source>Zoologische Verhandelingen Leiden </source><volume>164</volume>: <fpage>1</fpage>-<lpage>255</lpage>.</mixed-citation></ref><ref id="B14"><mixed-citation xmlns:xlink="http://www.w3.org/1999/xlink" xlink:type="simple"><person-group><name name-style="western"><surname>Breure</surname><given-names>ASH</given-names></name></person-group> (<year>1979</year>)<article-title> Systematics, phylogeny and zoogeography of Bulimulinae (Mollusca).</article-title><source>Zoologische Verhandelingen Leiden </source><volume>168</volume>: <fpage>1</fpage>-<lpage>215</lpage>.</mixed-citation></ref></ref-list></tp:taxon-treatment>
