# Supplementary material for: Annotated type catalogue of the Amphibulimidae (Mollusca, Gastropoda, Orthalicoidea) in the Natural History Museum, London
Source: Zookeys. 2011 Oct 19;(138):1–52. doi: 10.3897/zookeys.138.1847 (PMC3208519; doi:10.3897/zookeys.138.1847)
Supplement: XML Treatment for Amphibulima pardalina [file zookeys.138.1847-treatment24.xml]

<!DOCTYPE tp:taxon-treatment
  PUBLIC "-//TaxonX//DTD Taxonomic Treatment Publishing DTD v0 20100105//EN" "tax-treatment-NSO.dtd">
<tp:taxon-treatment xmlns:tp="http://www.plazi.org/taxpub"><tp:treatment-meta><mixed-citation publication-type="journal"><person-group><name><surname>Breure</surname><given-names>Abraham S.H.</given-names></name><name><surname>Ablett</surname><given-names>Jonathan D.</given-names></name></person-group><article-title>Annotated type catalogue of the Amphibulimidae (Mollusca, Gastropoda, Orthalicoidea) in the Natural History Museum, London</article-title><source>Zookeys</source><day>19</day><month>10</month><year>2011</year><volume>2011</volume><issue>138</issue><fpage>1</fpage><lpage>52</lpage><pub-id pub-id-type="doi">10.3897/zookeys.138.1847</pub-id></mixed-citation></tp:treatment-meta><tp:nomenclature><tp:taxon-name>
                            <tp:taxon-name-part taxon-name-part-type="genus">Amphibulima</tp:taxon-name-part>
                            <tp:taxon-name-part taxon-name-part-type="species">pardalina</tp:taxon-name-part>
                        <object-id xmlns:xlink="http://www.w3.org/1999/xlink" xlink:type="simple">http://species-id.net/wiki/Amphibulima_pardalina</object-id>
                        </tp:taxon-name><tp:taxon-authority>Guppy, 1868</tp:taxon-authority><xref ref-type="fig" rid="F10">Figs 10C–D, 10ii</xref><tp:nomenclature-citation-list><tp:nomenclature-citation><tp:taxon-name>Amphibulima pardalina</tp:taxon-name><comment><xref ref-type="bibr" rid="B44">Guppy 1868</xref>: 432.</comment></tp:nomenclature-citation></tp:nomenclature-citation-list></tp:nomenclature><tp:treatment-sec sec-type="Type locality"><title>Type locality.</title><p>“Dominica”.</p></tp:treatment-sec><tp:treatment-sec sec-type="Label"><title>Label.</title><p>No locality on label.</p></tp:treatment-sec><tp:treatment-sec sec-type="Dimensions"><title>Dimensions.</title><p>“Long. 20 millim., lat. 11 millim.”; lectotype H 18.9, D 10.6, W 2.6.</p></tp:treatment-sec><tp:treatment-sec sec-type="Type material"><title>Type material.</title><p>NHM 1874.10.30.7, lectotype, ex Guppy.</p></tp:treatment-sec><tp:treatment-sec sec-type="Remarks"><title>Remarks.</title><p>The lectotype (design. n.) is damaged at the last whorl.</p></tp:treatment-sec><tp:treatment-sec sec-type="Current systematic position"><title>Current systematic position.</title><p><tp:taxon-name>Amphibulimidae</tp:taxon-name>, <italic><tp:taxon-name>Amphibulima pardalina</tp:taxon-name></italic> Guppy, 1868.</p></tp:treatment-sec><tp:treatment-sec><!--Section generated to contain objects referenced in tp:taxon-treatment.--><fig id="F10" position="float" orientation="portrait"><label>Figure 10.</label><caption><p> <bold>A–B, i</bold> <italic><tp:taxon-name>Pellicula appendiculata</tp:taxon-name></italic> (Pfeiffer, 1847), syntype NHM 20110303 (H = 14.2) <bold>C–D, ii</bold> <italic><tp:taxon-name>Amphibulima pardalina</tp:taxon-name></italic> Guppy, 1868, lectotype NHM 1874.10.30.7 (H = 18.9).</p></caption><graphic xmlns:xlink="http://www.w3.org/1999/xlink" xlink:href="ZooKeys-138-001-g010.jpg" position="float" orientation="portrait" xlink:type="simple"/></fig></tp:treatment-sec><ref-list><ref id="B44"><mixed-citation xmlns:xlink="http://www.w3.org/1999/xlink" xlink:type="simple"><person-group><name name-style="western"><surname>Guppy</surname><given-names>RJL</given-names></name></person-group> (<year>1868</year>)<source> On the terrestrial Mollusca of Dominica and Grenada, with an account of some new species from Trinidad. Annals and Magazine of Natural History (4) 1: 429–442. </source>doi: 10.1080/00222936808695726</mixed-citation></ref></ref-list></tp:taxon-treatment>
