# Supplementary material for: Annotated type catalogue of the Amphibulimidae (Mollusca, Gastropoda, Orthalicoidea) in the Natural History Museum, London
Source: Zookeys. 2011 Oct 19;(138):1–52. doi: 10.3897/zookeys.138.1847 (PMC3208519; doi:10.3897/zookeys.138.1847)
Supplement: XML Treatment for Bulimus quadricolor [file zookeys.138.1847-treatment29.xml]

<!DOCTYPE tp:taxon-treatment
  PUBLIC "-//TaxonX//DTD Taxonomic Treatment Publishing DTD v0 20100105//EN" "tax-treatment-NSO.dtd">
<tp:taxon-treatment xmlns:tp="http://www.plazi.org/taxpub"><tp:treatment-meta><mixed-citation publication-type="journal"><person-group><name><surname>Breure</surname><given-names>Abraham S.H.</given-names></name><name><surname>Ablett</surname><given-names>Jonathan D.</given-names></name></person-group><article-title>Annotated type catalogue of the Amphibulimidae (Mollusca, Gastropoda, Orthalicoidea) in the Natural History Museum, London</article-title><source>Zookeys</source><day>19</day><month>10</month><year>2011</year><volume>2011</volume><issue>138</issue><fpage>1</fpage><lpage>52</lpage><pub-id pub-id-type="doi">10.3897/zookeys.138.1847</pub-id></mixed-citation></tp:treatment-meta><tp:nomenclature><tp:taxon-name>
                            <tp:taxon-name-part taxon-name-part-type="genus">Bulimus</tp:taxon-name-part>
                            <tp:taxon-name-part taxon-name-part-type="species">quadricolor</tp:taxon-name-part>
                        <object-id xmlns:xlink="http://www.w3.org/1999/xlink" xlink:type="simple">http://species-id.net/wiki/Bulimus_quadricolor</object-id>
                        </tp:taxon-name><tp:taxon-authority>Pfeiffer, 1848</tp:taxon-authority><xref ref-type="fig" rid="F11">Figs 11G–I, 11iii</xref><tp:nomenclature-citation-list><tp:nomenclature-citation><tp:taxon-name>Bulimus quadricolor</tp:taxon-name><comment><xref ref-type="bibr" rid="B65">Pfeiffer 1848</xref>: 229; <xref ref-type="bibr" rid="B74">Philippi 1849 [1847–1851]</xref>: 37, pl. 8 fig. 4.</comment></tp:nomenclature-citation><!--PageBreak--><!--PageBreak--><tp:nomenclature-citation><tp:taxon-name>Plekocheilus (Aeropictus) quadricolor</tp:taxon-name><comment> (Pfeiffer); <xref ref-type="bibr" rid="B13">Breure 1978</xref>: 21 (lectotype designation); <xref ref-type="bibr" rid="B14">Breure 1979</xref>: 32; <xref ref-type="bibr" rid="B7">Borrero and Breure 2011</xref>: 13, figs 5X–AA.</comment></tp:nomenclature-citation></tp:nomenclature-citation-list></tp:nomenclature><tp:treatment-sec sec-type="Type locality"><title>Type locality.</title><p>[Venezuela] “Chachopo, Province of Merida, New Granada (<italic>Funck</italic>)”.</p></tp:treatment-sec><tp:treatment-sec sec-type="Label"><title>Label.</title><p>“New Granada”, added in a later handwriting. M.C. label type V.</p></tp:treatment-sec><tp:treatment-sec sec-type="Dimensions"><title>Dimensions.</title><p>“Long. 30 1/2, diam. 14 mill.”; lectotype H 30.3, D 17.5, W 4.3.</p></tp:treatment-sec><tp:treatment-sec sec-type="Type material"><title>Type material.</title><p>NHM 1975283, lectotype; 1975284, two paralectotypes (Cuming coll.).</p></tp:treatment-sec><tp:treatment-sec sec-type="Current systematic position"><title>Current systematic position.</title><p><tp:taxon-name>Amphibulimidae</tp:taxon-name>, <italic><tp:taxon-name>Plekocheilus (Aeropictus) quadricolor</tp:taxon-name></italic> (Pfeiffer, 1848).</p></tp:treatment-sec><tp:treatment-sec><!--Section generated to contain objects referenced in tp:taxon-treatment.--><fig id="F11" position="float" orientation="portrait"><label>Figure 11.</label><caption><p><italic><tp:taxon-name>Plekocheilus (Aeropictus)</tp:taxon-name></italic> species. <bold>A–C, i</bold> <italic><tp:taxon-name>Plekocheilus (Aeropictus) cathcartiae</tp:taxon-name></italic> (Reeve, 1848), lectotype NHM 1975288 (H = 45.4) <bold>D–F, ii</bold> <italic><tp:taxon-name>Plekocheilus (Aeropictus) latilabris</tp:taxon-name></italic> (Pfeiffer, 1855), lectotype NHM 1975127 (H = 49.0) <bold>G–I, iii</bold> <italic><tp:taxon-name>Plekocheilus (Aeropictus) quadricolor</tp:taxon-name></italic> (Pfeiffer, 1848), lectotype NHM 1975283 (H = 30.3).</p></caption><graphic xmlns:xlink="http://www.w3.org/1999/xlink" xlink:href="ZooKeys-138-001-g011.jpg" position="float" orientation="portrait" xlink:type="simple"/></fig></tp:treatment-sec><ref-list><ref id="B65"><mixed-citation xmlns:xlink="http://www.w3.org/1999/xlink" xlink:type="simple"><person-group><name name-style="western"><surname>Pfeiffer</surname><given-names>L</given-names></name></person-group> (<year>1847</year>)<article-title> Diagnosen neuer Landschnecken.</article-title><source>Zeitschrift für Malakozoologie </source><volume>4</volume>: <fpage>144</fpage>-<lpage>151</lpage>.</mixed-citation></ref><ref id="B74"><mixed-citation xmlns:xlink="http://www.w3.org/1999/xlink" xlink:type="simple"><person-group><name name-style="western"><surname>Philippi</surname><given-names>RA</given-names></name></person-group> (<year>1847–1851</year>)<source> Abbildungen und Beschreibungen neuer oder wenig gekannter Conchylien, 3: 1–82, 1–133. Theodor Fischer, Cassel.</source></mixed-citation></ref><ref id="B13"><mixed-citation xmlns:xlink="http://www.w3.org/1999/xlink" xlink:type="simple"><person-group><name name-style="western"><surname>Breure</surname><given-names>ASH</given-names></name></person-group> (<year>1978</year>)<article-title> Notes on and descriptions of Bulimulidae (Mollusca, Gastropoda).</article-title><source>Zoologische Verhandelingen Leiden </source><volume>164</volume>: <fpage>1</fpage>-<lpage>255</lpage>.</mixed-citation></ref><ref id="B14"><mixed-citation xmlns:xlink="http://www.w3.org/1999/xlink" xlink:type="simple"><person-group><name name-style="western"><surname>Breure</surname><given-names>ASH</given-names></name></person-group> (<year>1979</year>)<article-title> Systematics, phylogeny and zoogeography of Bulimulinae (Mollusca).</article-title><source>Zoologische Verhandelingen Leiden </source><volume>168</volume>: <fpage>1</fpage>-<lpage>215</lpage>.</mixed-citation></ref><ref id="B7"><mixed-citation xmlns:xlink="http://www.w3.org/1999/xlink" xlink:type="simple"><person-group><name name-style="western"><surname>Borrero</surname><given-names>FJ</given-names></name><name name-style="western"><surname>Breure</surname><given-names>ASH</given-names></name></person-group> (<year>2011</year>)<article-title> The Amphibulimidae (Mollusca: Gastropoda: Orthalicoidea) from Colombia and adjacent areas.</article-title><source>Zootaxa </source><volume>3054</volume>: <fpage>1</fpage>-<lpage>59</lpage>.</mixed-citation></ref></ref-list></tp:taxon-treatment>
