# Supplementary material for: Annotated type catalogue of the Amphibulimidae (Mollusca, Gastropoda, Orthalicoidea) in the Natural History Museum, London
Source: Zookeys. 2011 Oct 19;(138):1–52. doi: 10.3897/zookeys.138.1847 (PMC3208519; doi:10.3897/zookeys.138.1847)
Supplement: XML Treatment for Bulimus rhodocheilus [file zookeys.138.1847-treatment30.xml]

<!DOCTYPE tp:taxon-treatment
  PUBLIC "-//TaxonX//DTD Taxonomic Treatment Publishing DTD v0 20100105//EN" "tax-treatment-NSO.dtd">
<tp:taxon-treatment xmlns:tp="http://www.plazi.org/taxpub"><tp:treatment-meta><mixed-citation publication-type="journal"><person-group><name><surname>Breure</surname><given-names>Abraham S.H.</given-names></name><name><surname>Ablett</surname><given-names>Jonathan D.</given-names></name></person-group><article-title>Annotated type catalogue of the Amphibulimidae (Mollusca, Gastropoda, Orthalicoidea) in the Natural History Museum, London</article-title><source>Zookeys</source><day>19</day><month>10</month><year>2011</year><volume>2011</volume><issue>138</issue><fpage>1</fpage><lpage>52</lpage><pub-id pub-id-type="doi">10.3897/zookeys.138.1847</pub-id></mixed-citation></tp:treatment-meta><tp:nomenclature><tp:taxon-name>
                            <tp:taxon-name-part taxon-name-part-type="genus">Bulimus</tp:taxon-name-part>
                            <tp:taxon-name-part taxon-name-part-type="species">rhodocheilus</tp:taxon-name-part>
                        <object-id xmlns:xlink="http://www.w3.org/1999/xlink" xlink:type="simple">http://species-id.net/wiki/Bulimus_rhodocheilus</object-id>
                        </tp:taxon-name><tp:taxon-authority>Reeve, 1848</tp:taxon-authority><xref ref-type="fig" rid="F21">Figs 21E–H, 21ii</xref><tp:nomenclature-citation-list><tp:nomenclature-citation><tp:taxon-name>Bulimus rhodocheilus</tp:taxon-name><comment><xref ref-type="bibr" rid="B78">Reeve 1848 [1848–1850]</xref>: pl. 28 fig. 173.</comment></tp:nomenclature-citation><tp:nomenclature-citation><tp:taxon-name>Plekocheilus (Aeropictus) rhodocheilus</tp:taxon-name><comment> (Reeve); <xref ref-type="bibr" rid="B13">Breure 1978</xref>: 21, pl. 9 fig. 15 (lectotype designation); <xref ref-type="bibr" rid="B14">Breure 1979</xref>: 32.</comment></tp:nomenclature-citation><!--PageBreak--><tp:nomenclature-citation><tp:taxon-name>Dryptus rhodocheilus</tp:taxon-name><comment> (Reeve); <xref ref-type="bibr" rid="B87">Simone 2006</xref>: 147, fig. 493.</comment></tp:nomenclature-citation></tp:nomenclature-citation-list></tp:nomenclature><tp:treatment-sec sec-type="Type locality"><title>Type locality.</title><p>“Brazil”.</p></tp:treatment-sec><tp:treatment-sec sec-type="Label"><title>Label.</title><p>“Brazil”. M.C. label type IV.</p></tp:treatment-sec><tp:treatment-sec sec-type="Dimensions"><title>Dimensions.</title><p>Not given. Lectotype H 55.0, D 28.5, W 4.1.</p></tp:treatment-sec><tp:treatment-sec sec-type="Type material"><title>Type material.</title><p>NHM 1975129, lectotype (Cuming coll.).</p></tp:treatment-sec><tp:treatment-sec sec-type="Remarks"><title>Remarks.</title><p>The material is accompanied by several later labels with the indication “type” or “holotype”. The specimen is damaged at the peristome. The shell is sculptured with spiral series of granules, a characteristic which accords better with <italic><tp:taxon-name>Plekocheilus (Eurytus)</tp:taxon-name></italic><!--PageBreak-->. Close examination of the yellowish colour marks reveal that these are unlike the ‘air pockets' commonly found in <italic><tp:taxon-name>Plekocheilus (Aeropictus)</tp:taxon-name></italic>.</p></tp:treatment-sec><tp:treatment-sec sec-type="Current systematic position"><title>Current systematic position.</title><p><tp:taxon-name>Amphibulimidae</tp:taxon-name>, <italic><tp:taxon-name>Plekocheilus (Eurytus) rhodocheilus</tp:taxon-name></italic> (Reeve, 1848) (<bold>comb. n.</bold>).</p></tp:treatment-sec><tp:treatment-sec><!--Section generated to contain objects referenced in tp:taxon-treatment.--><fig id="F21" position="float" orientation="portrait"><label>Figure 21.</label><caption><p><italic><tp:taxon-name>Plekocheilus (Eurytus)</tp:taxon-name></italic> species. <bold>A–D, i</bold> <italic><tp:taxon-name>Plekocheilus (Eurytus) plectostylus</tp:taxon-name></italic> (Pfeiffer, 1848), lectotype NHM 1975287 (H = 36.0); <bold>D</bold> sculpture of dorsal side of last whorl <bold>E–H, ii</bold> <italic><tp:taxon-name>Plekocheilus (Eurytus) rhodocheilus</tp:taxon-name></italic> (Reeve, 1848), lectotype NHM 1975129 (H = 55.0); <bold>E</bold> sculpture of dorsal side of last whorl. </p></caption><graphic xmlns:xlink="http://www.w3.org/1999/xlink" xlink:href="ZooKeys-138-001-g021.jpg" position="float" orientation="portrait" xlink:type="simple"/></fig></tp:treatment-sec><ref-list><ref id="B78"><mixed-citation xmlns:xlink="http://www.w3.org/1999/xlink" xlink:type="simple"><person-group><name name-style="western"><surname>Reeve</surname><given-names>LA</given-names></name></person-group> (<year>1848–1850</year>)<source> Conchologica iconica or illustrations of the shells of molluscous animals, 5. <italic>Bulimus</italic>: i-ix, 89 pls. + legend. Reeve, Benham and Reeve, London.</source></mixed-citation></ref><ref id="B13"><mixed-citation xmlns:xlink="http://www.w3.org/1999/xlink" xlink:type="simple"><person-group><name name-style="western"><surname>Breure</surname><given-names>ASH</given-names></name></person-group> (<year>1978</year>)<article-title> Notes on and descriptions of Bulimulidae (Mollusca, Gastropoda).</article-title><source>Zoologische Verhandelingen Leiden </source><volume>164</volume>: <fpage>1</fpage>-<lpage>255</lpage>.</mixed-citation></ref><ref id="B14"><mixed-citation xmlns:xlink="http://www.w3.org/1999/xlink" xlink:type="simple"><person-group><name name-style="western"><surname>Breure</surname><given-names>ASH</given-names></name></person-group> (<year>1979</year>)<article-title> Systematics, phylogeny and zoogeography of Bulimulinae (Mollusca).</article-title><source>Zoologische Verhandelingen Leiden </source><volume>168</volume>: <fpage>1</fpage>-<lpage>215</lpage>.</mixed-citation></ref><ref id="B87"><mixed-citation xmlns:xlink="http://www.w3.org/1999/xlink" xlink:type="simple"><person-group><name name-style="western"><surname>Simone</surname><given-names>LRL</given-names></name></person-group> (<year>2006</year>)<source> Land and freshwater molluscs of Brazil.</source><publisher-name>EGB/Fapesp</publisher-name>, <publisher-loc>São Paulo</publisher-loc>, <lpage>390</lpage> pp.</mixed-citation></ref></ref-list></tp:taxon-treatment>
