# Supplementary material for: Annotated type catalogue of the Amphibulimidae (Mollusca, Gastropoda, Orthalicoidea) in the Natural History Museum, London
Source: Zookeys. 2011 Oct 19;(138):1–52. doi: 10.3897/zookeys.138.1847 (PMC3208519; doi:10.3897/zookeys.138.1847)
Supplement: XML Treatment for Bulimus speciosus [file zookeys.138.1847-treatment33.xml]

<!DOCTYPE tp:taxon-treatment
  PUBLIC "-//TaxonX//DTD Taxonomic Treatment Publishing DTD v0 20100105//EN" "tax-treatment-NSO.dtd">
<tp:taxon-treatment xmlns:tp="http://www.plazi.org/taxpub"><tp:treatment-meta><mixed-citation publication-type="journal"><person-group><name><surname>Breure</surname><given-names>Abraham S.H.</given-names></name><name><surname>Ablett</surname><given-names>Jonathan D.</given-names></name></person-group><article-title>Annotated type catalogue of the Amphibulimidae (Mollusca, Gastropoda, Orthalicoidea) in the Natural History Museum, London</article-title><source>Zookeys</source><day>19</day><month>10</month><year>2011</year><volume>2011</volume><issue>138</issue><fpage>1</fpage><lpage>52</lpage><pub-id pub-id-type="doi">10.3897/zookeys.138.1847</pub-id></mixed-citation></tp:treatment-meta><tp:nomenclature><tp:taxon-name>
                            <tp:taxon-name-part taxon-name-part-type="genus">Bulimus</tp:taxon-name-part>
                            <tp:taxon-name-part taxon-name-part-type="species">speciosus</tp:taxon-name-part>
                        <object-id xmlns:xlink="http://www.w3.org/1999/xlink" xlink:type="simple">http://species-id.net/wiki/Bulimus_speciosus</object-id>
                        </tp:taxon-name><tp:taxon-authority>Pfeiffer, 1854</tp:taxon-authority><xref ref-type="fig" rid="F26">Figs 26A–D, 26ii</xref><tp:nomenclature-citation-list><tp:nomenclature-citation><tp:taxon-name>Bulimus speciosus</tp:taxon-name><comment><xref ref-type="bibr" rid="B67">Pfeiffer 1854 [1854–1860]</xref>: 14, pl. 5 figs 1–2.</comment></tp:nomenclature-citation><!--PageBreak--><tp:nomenclature-citation><tp:taxon-name>Plekocheilus (Plekocheilus) speciosus</tp:taxon-name><comment> (Pfeiffer); <xref ref-type="bibr" rid="B13">Breure 1978</xref>: 8 (lectotype designation); <xref ref-type="bibr" rid="B14">Breure 1979</xref>: 29.</comment></tp:nomenclature-citation><tp:nomenclature-citation><tp:taxon-name>Plekocheilus (Eurytus) plectostylus</tp:taxon-name><comment> (Pfeiffer); <xref ref-type="bibr" rid="B7">Borrero and Breure 2011</xref>: 28.</comment></tp:nomenclature-citation></tp:nomenclature-citation-list></tp:nomenclature><tp:treatment-sec sec-type="Type locality"><title>Type locality.</title><p>[Colombia] “Sierra Nevada de S. Marta (<italic>Schlim</italic>)”.</p></tp:treatment-sec><tp:treatment-sec sec-type="Label"><title>Label.</title><p>“Sierra Nevada de S. Marta / Schlim” [almost faded], taxon label in Pfeiffer's handwriting. M.C. label type IV.</p></tp:treatment-sec><tp:treatment-sec sec-type="Dimensions"><title>Dimensions.</title><p>“Long. 58, diam. 30 mill.”; lectotype H 58.0, D 35.0, W 4.5.</p></tp:treatment-sec><tp:treatment-sec sec-type="Type material"><title>Type material.</title><p>NHM 1975300, lectotype, Schlim leg. (Cuming coll.).</p></tp:treatment-sec><tp:treatment-sec sec-type="Remarks"><title>Remarks.</title><p>This taxon was placed in the synonymy of <italic><tp:taxon-name>Plekocheilus (Eurytus) plectostylus</tp:taxon-name></italic> (Pfeiffer, 1848) by <xref ref-type="bibr" rid="B7">Borrero and Breure (2011)</xref>. During the prolonged time this paper was in press, the material of both taxa could be studied in the NHM. Both the size of the shell and the sculpture is markedly different (cf. <xref ref-type="fig" rid="F20">Figs 20D</xref> and <xref ref-type="fig" rid="F25">25D</xref>). The previous subgeneric classification of <italic><tp:taxon-name>Plekocheilus speciosus</tp:taxon-name></italic> is thus retained.</p></tp:treatment-sec><tp:treatment-sec sec-type="Current systematic position"><title>Current systematic position.</title><p><tp:taxon-name>Amphibulimidae</tp:taxon-name>, <italic><tp:taxon-name>Plekocheilus (Plekocheilus) speciosus</tp:taxon-name></italic> (Pfeiffer, 1854).</p></tp:treatment-sec><tp:treatment-sec><!--Section generated to contain objects referenced in tp:taxon-treatment.--><fig id="F26" position="float" orientation="portrait"><label>Figure 26.</label><caption><p><italic><tp:taxon-name>Plekocheilus (Plekocheilus)</tp:taxon-name></italic> species. <bold>A–D, ii</bold> <italic><tp:taxon-name>Plekocheilus (Plekocheilus) speciosus</tp:taxon-name></italic> (Pfeiffer, 1855), lectotype NHM 1975300 (H = 58.0); <bold>D</bold> sculpture of dorsal side of last whorl <bold>E–G, i</bold> <italic><tp:taxon-name>Plekocheilus (Plekocheilus) taquinensis</tp:taxon-name></italic> (Pfeiffer, 1855), lectotype NHM 1957.6.3.1 (H = 40.1).</p></caption><graphic xmlns:xlink="http://www.w3.org/1999/xlink" xlink:href="ZooKeys-138-001-g026.jpg" position="float" orientation="portrait" xlink:type="simple"/></fig><fig id="F20" position="float" orientation="portrait"><label>Figure 20.</label><caption><p><italic><tp:taxon-name>Plekocheilus (Eurytus)</tp:taxon-name></italic> species. <bold>A–C, i</bold> <italic><tp:taxon-name>Plekocheilus (Eurytus) piperitus</tp:taxon-name></italic> (Sowerby I, 1837), syntype NHM 1975329 (H = 55.8) <bold>D–F, ii</bold> <italic><tp:taxon-name>Plekocheilus (Eurytus) eros</tp:taxon-name></italic> (Angas, 1878), lectotype NHM 1879.1.21.2 (H = 35.5).</p></caption><graphic xmlns:xlink="http://www.w3.org/1999/xlink" xlink:href="ZooKeys-138-001-g020.jpg" position="float" orientation="portrait" xlink:type="simple"/></fig><fig id="F25" position="float" orientation="portrait"><label>Figure 25.</label><caption><p><italic><tp:taxon-name>Plekocheilus (Plekocheilus)</tp:taxon-name></italic> species. <bold>A–C, ii</bold> <italic><tp:taxon-name>Plekocheilus (Plekocheilus) loveni</tp:taxon-name></italic> (Pfeiffer, 1848), lectotype NHM 1975285 (H = 43.5) <bold>D–F, i</bold> <italic><tp:taxon-name>Plekocheilus (Plekocheilus) linterae</tp:taxon-name></italic> (Sowerby III, 1890), lectotype NHM 1889.4.25.1 (H = 43.8).</p></caption><graphic xmlns:xlink="http://www.w3.org/1999/xlink" xlink:href="ZooKeys-138-001-g025.jpg" position="float" orientation="portrait" xlink:type="simple"/></fig></tp:treatment-sec><ref-list><ref id="B67"><mixed-citation xmlns:xlink="http://www.w3.org/1999/xlink" xlink:type="simple"><person-group><name name-style="western"><surname>Pfeiffer</surname><given-names>L</given-names></name></person-group> (<year>1853</year>)<source> Descriptions of fifty-four new species of Helicea, from the collection of Hugh Cuming Esq. Proceedings of the Zoological Society of London (1851): 252–263.</source></mixed-citation></ref><ref id="B13"><mixed-citation xmlns:xlink="http://www.w3.org/1999/xlink" xlink:type="simple"><person-group><name name-style="western"><surname>Breure</surname><given-names>ASH</given-names></name></person-group> (<year>1978</year>)<article-title> Notes on and descriptions of Bulimulidae (Mollusca, Gastropoda).</article-title><source>Zoologische Verhandelingen Leiden </source><volume>164</volume>: <fpage>1</fpage>-<lpage>255</lpage>.</mixed-citation></ref><ref id="B14"><mixed-citation xmlns:xlink="http://www.w3.org/1999/xlink" xlink:type="simple"><person-group><name name-style="western"><surname>Breure</surname><given-names>ASH</given-names></name></person-group> (<year>1979</year>)<article-title> Systematics, phylogeny and zoogeography of Bulimulinae (Mollusca).</article-title><source>Zoologische Verhandelingen Leiden </source><volume>168</volume>: <fpage>1</fpage>-<lpage>215</lpage>.</mixed-citation></ref><ref id="B7"><mixed-citation xmlns:xlink="http://www.w3.org/1999/xlink" xlink:type="simple"><person-group><name name-style="western"><surname>Borrero</surname><given-names>FJ</given-names></name><name name-style="western"><surname>Breure</surname><given-names>ASH</given-names></name></person-group> (<year>2011</year>)<article-title> The Amphibulimidae (Mollusca: Gastropoda: Orthalicoidea) from Colombia and adjacent areas.</article-title><source>Zootaxa </source><volume>3054</volume>: <fpage>1</fpage>-<lpage>59</lpage>.</mixed-citation></ref></ref-list></tp:taxon-treatment>
