# Supplementary material for: Annotated type catalogue of the Amphibulimidae (Mollusca, Gastropoda, Orthalicoidea) in the Natural History Museum, London
Source: Zookeys. 2011 Oct 19;(138):1–52. doi: 10.3897/zookeys.138.1847 (PMC3208519; doi:10.3897/zookeys.138.1847)
Supplement: XML Treatment for Bulimus elaeodes [file zookeys.138.1847-treatment39.xml]

<!DOCTYPE tp:taxon-treatment
  PUBLIC "-//TaxonX//DTD Taxonomic Treatment Publishing DTD v0 20100105//EN" "tax-treatment-NSO.dtd">
<tp:taxon-treatment xmlns:tp="http://www.plazi.org/taxpub"><tp:treatment-meta><mixed-citation publication-type="journal"><person-group><name><surname>Breure</surname><given-names>Abraham S.H.</given-names></name><name><surname>Ablett</surname><given-names>Jonathan D.</given-names></name></person-group><article-title>Annotated type catalogue of the Amphibulimidae (Mollusca, Gastropoda, Orthalicoidea) in the Natural History Museum, London</article-title><source>Zookeys</source><day>19</day><month>10</month><year>2011</year><volume>2011</volume><issue>138</issue><fpage>1</fpage><lpage>52</lpage><pub-id pub-id-type="doi">10.3897/zookeys.138.1847</pub-id></mixed-citation></tp:treatment-meta><tp:nomenclature><tp:taxon-name>
                            <tp:taxon-name-part taxon-name-part-type="genus">Bulimus</tp:taxon-name-part>
                            <tp:taxon-name-part taxon-name-part-type="species">elaeodes</tp:taxon-name-part>
                        <object-id xmlns:xlink="http://www.w3.org/1999/xlink" xlink:type="simple">http://species-id.net/wiki/Bulimus_elaeodes</object-id>
                        </tp:taxon-name><tp:taxon-authority>Pfeiffer, 1853</tp:taxon-authority><xref ref-type="fig" rid="F29">Figs 29A–C, 29i</xref><tp:nomenclature-citation-list><tp:nomenclature-citation><tp:taxon-name>Bulimus elaeodes</tp:taxon-name><comment><xref ref-type="bibr" rid="B66">Pfeiffer 1853</xref>: 256.</comment></tp:nomenclature-citation><tp:nomenclature-citation><tp:taxon-name>Plekocheilus (Eurytus) elaeodes</tp:taxon-name><comment> (Pfeiffer); <xref ref-type="bibr" rid="B7">Borrero and Breure 2011</xref>: 53.</comment></tp:nomenclature-citation></tp:nomenclature-citation-list></tp:nomenclature><tp:treatment-sec sec-type="Type locality"><title>Type locality.</title><p>“in Andibus Novae Granadae”.</p></tp:treatment-sec><tp:treatment-sec sec-type="Label"><title>Label.</title><p>“Andes, N. Granada”, taxon label in Pfeiffer's handwriting. M.C. label type I.</p></tp:treatment-sec><tp:treatment-sec sec-type="Dimensions"><title>Dimensions.</title><p>“Long. 36, diam. 18 mill.”; figured specimen H 33.2, D 20.6, W 4.3.</p></tp:treatment-sec><tp:treatment-sec sec-type="Type material"><title>Type material.</title><p>NHM 19991536, three possible syntypes (Cuming coll.).</p></tp:treatment-sec><tp:treatment-sec sec-type="Remarks"><title>Remarks.</title><p>These specimens are not accompanied by a label in Pfeiffer's handwriting and their measurements do not correspond with those published by Pfeiffer. They are treated here as possible syntypes but prove not to belong to the genus <italic><tp:taxon-name>Plekocheilus</tp:taxon-name></italic> to which this taxon was hitherto referred.</p></tp:treatment-sec><tp:treatment-sec sec-type="Current systematic position"><title>Current systematic position.</title><p><tp:taxon-name>Strophocheilidae</tp:taxon-name>, <italic><tp:taxon-name>Chileborus</tp:taxon-name></italic> species?.</p><fig id="F7" position="float" orientation="portrait"><label>Figure 7.</label><caption><p><italic><tp:taxon-name>Dryptus</tp:taxon-name></italic> species. <bold>A–B, i</bold> <italic><tp:taxon-name>Dryptus marmoratus</tp:taxon-name></italic> (Dunker, 1844), lectotype of <italic><tp:taxon-name>Bulimus adoptus</tp:taxon-name></italic> Reeve, 1849 NHM 20100517 (H = 83.3) <bold>C–D, ii</bold> <italic><tp:taxon-name>Dryptus gueirini</tp:taxon-name></italic> (Pfeiffer, 1846), lectotype NHM 1975272 (H = 41.0).</p></caption><graphic xmlns:xlink="http://www.w3.org/1999/xlink" xlink:href="ZooKeys-138-001-g007.jpg" position="float" orientation="portrait" xlink:type="simple"/></fig><fig id="F8" position="float" orientation="portrait"><label>Figure 8.</label><caption><p> <bold>A–B, i</bold> <italic><tp:taxon-name>Dryptus jubeus</tp:taxon-name></italic> (Fulton, 1908), lectotype NHM 1905.5.3.1 (H = 117.5).</p></caption><graphic xmlns:xlink="http://www.w3.org/1999/xlink" xlink:href="ZooKeys-138-001-g008.jpg" position="float" orientation="portrait" xlink:type="simple"/></fig><fig id="F9" position="float" orientation="portrait"><label>Figure 9.</label><caption><p> <bold>A–B, i</bold> <italic><tp:taxon-name>Dryptus marmoratus</tp:taxon-name></italic> (Dunker, 1844), lectotype NHM 1975474 (H = 86.1). </p></caption><graphic xmlns:xlink="http://www.w3.org/1999/xlink" xlink:href="ZooKeys-138-001-g009.jpg" position="float" orientation="portrait" xlink:type="simple"/></fig><fig id="F10" position="float" orientation="portrait"><label>Figure 10.</label><caption><p> <bold>A–B, i</bold> <italic><tp:taxon-name>Pellicula appendiculata</tp:taxon-name></italic> (Pfeiffer, 1847), syntype NHM 20110303 (H = 14.2) <bold>C–D, ii</bold> <italic><tp:taxon-name>Amphibulima pardalina</tp:taxon-name></italic> Guppy, 1868, lectotype NHM 1874.10.30.7 (H = 18.9).</p></caption><graphic xmlns:xlink="http://www.w3.org/1999/xlink" xlink:href="ZooKeys-138-001-g010.jpg" position="float" orientation="portrait" xlink:type="simple"/></fig><fig id="F11" position="float" orientation="portrait"><label>Figure 11.</label><caption><p><italic><tp:taxon-name>Plekocheilus (Aeropictus)</tp:taxon-name></italic> species. <bold>A–C, i</bold> <italic><tp:taxon-name>Plekocheilus (Aeropictus) cathcartiae</tp:taxon-name></italic> (Reeve, 1848), lectotype NHM 1975288 (H = 45.4) <bold>D–F, ii</bold> <italic><tp:taxon-name>Plekocheilus (Aeropictus) latilabris</tp:taxon-name></italic> (Pfeiffer, 1855), lectotype NHM 1975127 (H = 49.0) <bold>G–I, iii</bold> <italic><tp:taxon-name>Plekocheilus (Aeropictus) quadricolor</tp:taxon-name></italic> (Pfeiffer, 1848), lectotype NHM 1975283 (H = 30.3).</p></caption><graphic xmlns:xlink="http://www.w3.org/1999/xlink" xlink:href="ZooKeys-138-001-g011.jpg" position="float" orientation="portrait" xlink:type="simple"/></fig><fig id="F12" position="float" orientation="portrait"><label>Figure 12.</label><caption><p><italic><tp:taxon-name>Plekocheilus (Aeropictus)</tp:taxon-name></italic> species. <bold>A–C, i</bold> <italic><tp:taxon-name>Plekocheilus (Aeropictus) veranyi</tp:taxon-name></italic> (Pfeiffer, 1848), syntype of <italic><tp:taxon-name>Bulimus scytodes</tp:taxon-name></italic> Pfeiffer, 1853 NHM 19991537 (H = 35.2) <bold>D–F, ii</bold> <italic><tp:taxon-name>Plekocheilus (Aeropictus) veranyi</tp:taxon-name></italic> (Pfeiffer, 1848), lectotype NHM 1975297 (H = 33.0).</p></caption><graphic xmlns:xlink="http://www.w3.org/1999/xlink" xlink:href="ZooKeys-138-001-g012.jpg" position="float" orientation="portrait" xlink:type="simple"/></fig><fig id="F13" position="float" orientation="portrait"><label>Figure 13.</label><caption><p><italic><tp:taxon-name>Plekocheilus (Aeropictus)</tp:taxon-name></italic> species.  <bold>A–D, i</bold> <italic><tp:taxon-name>Plekocheilus (Aeropictus) dissimulans</tp:taxon-name></italic> Preston, 1909, lectotype NHM 1914.4.3.37 (H = 30.0) <bold>E–F</bold> <italic><tp:taxon-name>Plekocheilus (Aeropictus)</tp:taxon-name></italic> zilchi Breure, 1977, paratype NHM 1975496 (H = 39.0).</p></caption><graphic xmlns:xlink="http://www.w3.org/1999/xlink" xlink:href="ZooKeys-138-001-g013.jpg" position="float" orientation="portrait" xlink:type="simple"/></fig><fig id="F14" position="float" orientation="portrait"><label>Figure 14.</label><caption><p> <bold>A–C, i</bold> <italic><tp:taxon-name>Plekocheilus (Eurytus) auriformis</tp:taxon-name></italic> (da Costa, 1904), holotype NHM 1907.11.21.112 (H = 74.0) </p></caption><graphic xmlns:xlink="http://www.w3.org/1999/xlink" xlink:href="ZooKeys-138-001-g014.jpg" position="float" orientation="portrait" xlink:type="simple"/></fig><fig id="F15" position="float" orientation="portrait"><label>Figure 15.</label><caption><p> <bold>A–C, i</bold> <italic><tp:taxon-name>Plekocheilus (Eurytus) episcopalis corticosus</tp:taxon-name></italic> (Sowerby III, 1895), lectotype NHM 1907.11.21.110 (H = 58.7).</p></caption><graphic xmlns:xlink="http://www.w3.org/1999/xlink" xlink:href="ZooKeys-138-001-g015.jpg" position="float" orientation="portrait" xlink:type="simple"/></fig><fig id="F16" position="float" orientation="portrait"><label>Figure 16.</label><caption><p><italic><tp:taxon-name>Plekocheilus (Eurytus)</tp:taxon-name></italic> species. <bold>A–C, i</bold> <italic><tp:taxon-name>Plekocheilus (Eurytus) episcopalis episcopalis</tp:taxon-name></italic> (Pfeiffer, 1855), lectotype NHM 1953.11.30.1 (H = 58.0) <bold>D–E, ii</bold> <italic><tp:taxon-name>Plekocheilus (Eurytus) doliarius</tp:taxon-name></italic> (da Costa, 1898), lectotype NHM 1907.11.21.117 (H = 58.0).</p></caption><graphic xmlns:xlink="http://www.w3.org/1999/xlink" xlink:href="ZooKeys-138-001-g016.jpg" position="float" orientation="portrait" xlink:type="simple"/></fig><fig id="F17" position="float" orientation="portrait"><label>Figure 17.</label><caption><p> <bold>A–C, i</bold> <italic><tp:taxon-name>Plekocheilus (Eurytus) castaneus</tp:taxon-name></italic> (Pfeiffer, 1845), lectotype NHM 1975279 (H = 69.5).</p></caption><graphic xmlns:xlink="http://www.w3.org/1999/xlink" xlink:href="ZooKeys-138-001-g017.jpg" position="float" orientation="portrait" xlink:type="simple"/></fig><fig id="F18" position="float" orientation="portrait"><label>Figure 18.</label><caption><p><italic><tp:taxon-name>Plekocheilus (Eurytus)</tp:taxon-name></italic> species. <bold>A–C, i</bold> <italic><tp:taxon-name>Plekocheilus (Eurytus) lamarckianus</tp:taxon-name></italic> (Pfeiffer, 1848), lectotype NHM 1975259 (H = 62.4) <bold>D–F, ii</bold> <italic><tp:taxon-name>Plekocheilus (Eurytus) bruggeni</tp:taxon-name></italic> Breure, 1978, holotype NHM 1911.11.2.88 (H = 39.0).</p></caption><graphic xmlns:xlink="http://www.w3.org/1999/xlink" xlink:href="ZooKeys-138-001-g018.jpg" position="float" orientation="portrait" xlink:type="simple"/></fig><fig id="F19" position="float" orientation="portrait"><label>Figure 19.</label><caption><p> <bold>A–C, i</bold> <italic><tp:taxon-name>Plekocheilus (Eurytus) pentadinus</tp:taxon-name></italic> (d'Orbigny, 1835), lectotype of <italic><tp:taxon-name>Helix onca</tp:taxon-name></italic> d'Orbigny, 1835 (H = 66.5).</p></caption><graphic xmlns:xlink="http://www.w3.org/1999/xlink" xlink:href="ZooKeys-138-001-g019.jpg" position="float" orientation="portrait" xlink:type="simple"/></fig><fig id="F20" position="float" orientation="portrait"><label>Figure 20.</label><caption><p><italic><tp:taxon-name>Plekocheilus (Eurytus)</tp:taxon-name></italic> species. <bold>A–C, i</bold> <italic><tp:taxon-name>Plekocheilus (Eurytus) piperitus</tp:taxon-name></italic> (Sowerby I, 1837), syntype NHM 1975329 (H = 55.8) <bold>D–F, ii</bold> <italic><tp:taxon-name>Plekocheilus (Eurytus) eros</tp:taxon-name></italic> (Angas, 1878), lectotype NHM 1879.1.21.2 (H = 35.5).</p></caption><graphic xmlns:xlink="http://www.w3.org/1999/xlink" xlink:href="ZooKeys-138-001-g020.jpg" position="float" orientation="portrait" xlink:type="simple"/></fig><fig id="F21" position="float" orientation="portrait"><label>Figure 21.</label><caption><p><italic><tp:taxon-name>Plekocheilus (Eurytus)</tp:taxon-name></italic> species. <bold>A–D, i</bold> <italic><tp:taxon-name>Plekocheilus (Eurytus) plectostylus</tp:taxon-name></italic> (Pfeiffer, 1848), lectotype NHM 1975287 (H = 36.0); <bold>D</bold> sculpture of dorsal side of last whorl <bold>E–H, ii</bold> <italic><tp:taxon-name>Plekocheilus (Eurytus) rhodocheilus</tp:taxon-name></italic> (Reeve, 1848), lectotype NHM 1975129 (H = 55.0); <bold>E</bold> sculpture of dorsal side of last whorl. </p></caption><graphic xmlns:xlink="http://www.w3.org/1999/xlink" xlink:href="ZooKeys-138-001-g021.jpg" position="float" orientation="portrait" xlink:type="simple"/></fig><fig id="F22" position="float" orientation="portrait"><label>Figure 22.</label><caption><p><italic><tp:taxon-name>Plekocheilus (Eurytus)</tp:taxon-name></italic> species. <bold>A–C, i</bold> <italic><tp:taxon-name>Plekocheilus (Eurytus) pulicarius</tp:taxon-name></italic> (Pfeiffer, 1848), lectotype NHM 1975281 (H = 31.5) <bold>D–F, ii</bold> <italic><tp:taxon-name>Plekocheilus (Eurytus) roseolabrum</tp:taxon-name></italic> (E.A. Smith, 1877), lectotype NHM 1975135 (H = 42.0).</p></caption><graphic xmlns:xlink="http://www.w3.org/1999/xlink" xlink:href="ZooKeys-138-001-g022.jpg" position="float" orientation="portrait" xlink:type="simple"/></fig><fig id="F23" position="float" orientation="portrait"><label>Figure 23.</label><caption><p> <bold>A–C, i</bold> <italic><tp:taxon-name>Plekocheilus (Eurytus) superstriatus</tp:taxon-name></italic> (Sowerby III, 1890), lectotype NHM 1889.11.19.1 (H = 64.5).</p></caption><graphic xmlns:xlink="http://www.w3.org/1999/xlink" xlink:href="ZooKeys-138-001-g023.jpg" position="float" orientation="portrait" xlink:type="simple"/></fig><fig id="F24" position="float" orientation="portrait"><label>Figure 24.</label><caption><p> <bold>A–C, i</bold> <italic><tp:taxon-name>Plekocheilus (Eurytus) taylorianus</tp:taxon-name></italic> (Reeve, 1849), lectotype NHM 1874.12.11.271 (H = 58.5).</p></caption><graphic xmlns:xlink="http://www.w3.org/1999/xlink" xlink:href="ZooKeys-138-001-g024.jpg" position="float" orientation="portrait" xlink:type="simple"/></fig><fig id="F25" position="float" orientation="portrait"><label>Figure 25.</label><caption><p><italic><tp:taxon-name>Plekocheilus (Plekocheilus)</tp:taxon-name></italic> species. <bold>A–C, ii</bold> <italic><tp:taxon-name>Plekocheilus (Plekocheilus) loveni</tp:taxon-name></italic> (Pfeiffer, 1848), lectotype NHM 1975285 (H = 43.5) <bold>D–F, i</bold> <italic><tp:taxon-name>Plekocheilus (Plekocheilus) linterae</tp:taxon-name></italic> (Sowerby III, 1890), lectotype NHM 1889.4.25.1 (H = 43.8).</p></caption><graphic xmlns:xlink="http://www.w3.org/1999/xlink" xlink:href="ZooKeys-138-001-g025.jpg" position="float" orientation="portrait" xlink:type="simple"/></fig><fig id="F26" position="float" orientation="portrait"><label>Figure 26.</label><caption><p><italic><tp:taxon-name>Plekocheilus (Plekocheilus)</tp:taxon-name></italic> species. <bold>A–D, ii</bold> <italic><tp:taxon-name>Plekocheilus (Plekocheilus) speciosus</tp:taxon-name></italic> (Pfeiffer, 1855), lectotype NHM 1975300 (H = 58.0); <bold>D</bold> sculpture of dorsal side of last whorl <bold>E–G, i</bold> <italic><tp:taxon-name>Plekocheilus (Plekocheilus) taquinensis</tp:taxon-name></italic> (Pfeiffer, 1855), lectotype NHM 1957.6.3.1 (H = 40.1).</p></caption><graphic xmlns:xlink="http://www.w3.org/1999/xlink" xlink:href="ZooKeys-138-001-g026.jpg" position="float" orientation="portrait" xlink:type="simple"/></fig><fig id="F27" position="float" orientation="portrait"><label>Figure 27.</label><caption><p><italic><tp:taxon-name>Plekocheilus (Eudolichotis)</tp:taxon-name></italic> species <bold>A–C, ii</bold> <italic><tp:taxon-name>Plekocheilus (Eurytus) aurissciuri</tp:taxon-name></italic> Guppy, 1866, syntype NHM 1866.1.3.6 (H = 36.6) <bold>D–F, i</bold> <italic><tp:taxon-name>Plekocheilus (Eurytus) otostomus</tp:taxon-name></italic> (Pfeiffer, 1855), lectotype NHM 1975307 (H = 31.5) <bold>G–I, iii</bold> <italic><tp:taxon-name>Plekocheilus (Eurytus) dillwynianus</tp:taxon-name></italic> (Pfeiffer, 1853), lectotype NHM 1975144 (H = 39.5).</p></caption><graphic xmlns:xlink="http://www.w3.org/1999/xlink" xlink:href="ZooKeys-138-001-g027.jpg" position="float" orientation="portrait" xlink:type="simple"/></fig><fig id="F28" position="float" orientation="portrait"><label>Figure 28.</label><caption><p><italic><tp:taxon-name>Plekocheilus (Eudolichotis)</tp:taxon-name></italic> species A–C, i P<italic>. (E.) lacerta</italic> (Pfeiffer, 1855), lectotype NHM 1975303 (H = 33.5) D–F, ii <italic><tp:taxon-name>Plekocheilus (Eurytus) perdix</tp:taxon-name></italic> (Pfeiffer, 1848), lectotype NHM 1975305 (H =  33.5).</p></caption><graphic xmlns:xlink="http://www.w3.org/1999/xlink" xlink:href="ZooKeys-138-001-g028.jpg" position="float" orientation="portrait" xlink:type="simple"/></fig><fig id="F29" position="float" orientation="portrait"><label>Figure 29.</label><caption><p><italic><tp:taxon-name>Chileborus</tp:taxon-name></italic> species. <bold>A–C, i</bold> Syntype of <italic><tp:taxon-name>Bulimus elaeodes</tp:taxon-name></italic> Pfeiffer, 1853 NHM 19991536 (H = 33.2).</p></caption><graphic xmlns:xlink="http://www.w3.org/1999/xlink" xlink:href="ZooKeys-138-001-g029.jpg" position="float" orientation="portrait" xlink:type="simple"/></fig></tp:treatment-sec><ref-list><ref id="B66"><mixed-citation xmlns:xlink="http://www.w3.org/1999/xlink" xlink:type="simple"><person-group><name name-style="western"><surname>Pfeiffer</surname><given-names>L</given-names></name></person-group> (<year>1848</year>)<source> Descriptions of nineteen new species of Helicea, from the collection of H. Cuming, Esq. Proceedings of the Zoological Society of London (1847): 228–232.</source></mixed-citation></ref><ref id="B7"><mixed-citation xmlns:xlink="http://www.w3.org/1999/xlink" xlink:type="simple"><person-group><name name-style="western"><surname>Borrero</surname><given-names>FJ</given-names></name><name name-style="western"><surname>Breure</surname><given-names>ASH</given-names></name></person-group> (<year>2011</year>)<article-title> The Amphibulimidae (Mollusca: Gastropoda: Orthalicoidea) from Colombia and adjacent areas.</article-title><source>Zootaxa </source><volume>3054</volume>: <fpage>1</fpage>-<lpage>59</lpage>.</mixed-citation></ref></ref-list></tp:taxon-treatment>
